# Supplementary material for: Metagenomic and Culturomics Analysis of Microbial Communities within Surface Sediments and the Prevalence of Antibiotic Resistance Genes in a Pristine River: The Zaqu River in the Lancang River Source Region, China
Source: Microorganisms. 2024 Apr 30;12(5):911. doi: 10.3390/microorganisms12050911 (PMC11124135; doi:10.3390/microorganisms12050911)
Supplement: Supplementary file 1 [file microorganisms-12-00911-s001.zip]

Archive with 1 entries (1 files):
- microorganisms-2988326-supplementary.xlsx
