# Supplementary material for: Metagenomic and Culturomics Analysis of Microbial Communities within Surface Sediments and the Prevalence of Antibiotic Resistance Genes in a Pristine River: The Zaqu River in the Lancang River Source Region, China
Source: Microorganisms. 2024 Apr 30;12(5):911. doi: 10.3390/microorganisms12050911 (PMC11124135; doi:10.3390/microorganisms12050911)
Supplement: Supplementary file 1 [file microorganisms-12-00911-s001.zip › microorganisms-2988326-supplementary.xlsx]

## Sheet: Table.S1
Table.S1 The ingredients of enrichment and isolation culture
Medium		Ingredients
Enrichment	L	The basal medium contained the following constituents (L-1): Yeast extract, 1.0 g; Peptone, 1.0 g; Sodium butyrate, 6.2; Sodium formate, 1.4; Mineral solution, 50 ml; Metal solution, 1 ml; Resazurin, 0.0001(w/v); B-Vitamin solution, 5 ml; NaHCO3 solution, 70 ml; Na2S·9H2O solution, 20ml. It was prepared under an 80% N2: 20% CO2 gas phase and autoclaved at 121℃ for 20 min. The NaHCO3 solution was …
		Mineral solution had the following composition (g/L): KH2PO4, 10.0; MgCl2·6H2O, 6.6; NaCl, 8.0; NH4Cl, 8.0; CaCl2·2H2O, 1.0. Metal solution had the following composition (g/L): ZnSO4·7H2O, 0.1; MnCl2·4H2O, 0.03; H3BO3, 0.3; CoCl2·6H2O, 0.2; CaCI2·2H2O, 0.01; NiCI2·6H2O, 0.02; Na2MoO4·2H2O, 0.03; FeCl2·4H2O, 1.5. B-vitamin solution had the following composition (g/L): 0.02 each of nicotinic acid a…
	M	The medium for enrichment culture was a low-nutrient medium that consisted of the following ingredients: 0.1% NH4Cl, 0.2% CH3COONa, 0.02% MgSO4·7H2O, 0.02% yeast extract, 0.02% peptone, 0.1% EDTA-Na2, and 0.11% sodium pyruvate. The pH of the medium was adjusted to 7.5 and then autoclaved. A 10% (w/v) NaHCO3 solution was filtered, and a 2% (w/v) KH2PO4 solution was autoclaved. Each solution was ad…
	H	A modified enrichment culture medium based on Enrichment-Medium L. Removing the major carbon source (Sodium butyrate and Sodium formate) but retaining the rest of the trace elements.
Isolation	A (g/L)	yeast extract 0.5g, Sodium pyruvate 0.3g, Peptone 0.5g, MgSO4 0.024g, d-glucose 0.5g, KH2PO4 0.3g, soluble starch 0.5g, casein hydrolysate 0.5g, agar 15g.
	B (g/L)	Peptone 5.00g, yeast extract 1.00g, Ferric citrate 0.10g, NaCl 19.45g, MgCl2·6H2O 12.60g, Na2SO4 3.24g, CaCl2 1.80g, KCl 0.55g, NaHCO3 0.16g, KBr 0.08g, SrCl2 0.034, H3BO3 0.022, Na2SiO3·9H2O 0.004, NaF 0.0024, NH4NO3 0.0016, Na2HPO4 0.008, agar 15g. pH 7.6.
	C (L-1)	contained 75 ml of salt solution I, 75 ml of salt solution II, 10 g of Trypticase, 5 g of yeast extract, 1 mg of resazurin-Na, 0.2 g of Na2CO3, 0.3 g of L-cysteine·HCl·H2O, and 15 g of agar.
		The salt solution I contained 6g (L-1) of K2HPO4. The salt solution II contained 6g(L-1) of KH2PO4, 12 g of (NH4)2SO4, 12 g of NaCl, 1.2 g of MgSO4·7H2O, and 1.2 g of CaCl2·E2H2O. The medium was adjusted to pH 7.3 with 1 M NaOH.
	D (g/L)	0.5 g NH4Cl, 0.5 g MgSO4·7H2O, 0.25 g CaCl2·2H2O, 2.25 g NaCl, 2 ml FeSO4·7H2O solution, 1 ml trace element solution SL-10, 1 ml 0.01 mM selenite–tungstate solution, 2.0 g yeast extract (BD Difco), 2.0 g casitone (BD Difco), 0.005% resazurin, 0.35 g K2HPO4, 0.23 g KH2PO4, 1.0 g Na2CO3, 8.0 g d-glucose, 2.0 g pyruvate, and 10 ml vitamin solution per liter] supplemented with 1.5% agar.
	E (g/L)	Peptone 20.0g, Dextrose 5.0g, yeast extract 10.0g, L-Cysteine·HCl 0.5g, CaCl2 0.008g, MgSO4 0.008g, K2HPO4 0.04g, KH2PO4 0.04g, NaHCO3 0.4g, NaCl 0.08g, pH7.2±0.1.

## Sheet: Table.S2
Table.S2 The microbial biobank of enrichment-based culturomics
Enrichment media	Days	Isolation Media	Number	Condition	Dection Status	Name	Strain/Type
H	5	C	C18	Anaerobic	16S rRNA	Anaerotignum propionicum
M	12	B	B12-10	Aerobic	16S rRNA	Acinetobacter sp. LUH4547	3F HSCS 140
L	21	A	A6	Anaerobic	MALDI-TOF MS	Acinetobacter baumannii
M	5	A	A10-1	Aerobic	MALDI-TOF MS	Acinetobacter johnsonii	BJTR 00150001A
H	5	A	A12	Anaerobic	MALDI-TOF MS	Acinetobacter johnsonii	B302 00150002A
M	5	A	A15-2	Aerobic	MALDI-TOF MS	Acinetobacter johnsonii	BJTR 00150001A
M	5	A	A18-3	Aerobic	MALDI-TOF MS	Acinetobacter johnsonii	BJTR 00150001A
M	5	A	A4-1	Aerobic	MALDI-TOF MS	Acinetobacter johnsonii	BJTR 00150001A
M	5	B	B12-3	Aerobic	MALDI-TOF MS	Acinetobacter johnsonii	BJTR 00150001A
M	5	B	B8-2	Aerobic	MALDI-TOF MS	Acinetobacter johnsonii	BJTR 00150001A
M	5	C	C15	Aerobic	MALDI-TOF MS	Acinetobacter johnsonii	BJTR 00150001A
M	12	B	B8-5	Aerobic	MALDI-TOF MS	Acinetobacter johnsonii	BJTR 00150001A
M	21	C	C2	Anaerobic	16S rRNA	Actinomyces provencensis
M	21	C	C3	Anaerobic	16S rRNA	Actinomyces provencensis
L	30	D	D2	Anaerobic	16S rRNA	Aerococcus urinaeequi
M	12	A	A11	Anaerobic	16S rRNA	Aerococcus viridans
L	30	A	A1	Anaerobic	16S rRNA	Aerococcus viridans
L	30	A	A2	Anaerobic	16S rRNA	Aerococcus viridans
M	30	C	C20	Aerobic	16S rRNA	Alcaligenaceae bacterium
-	0	E	E2	Anaerobic	16S rRNA	Aneurinibacillus sp. Bac270
L	30	A	A7	Aerobic	16S rRNA	Arthrobacter siccitolerans
-	0	B	B16-1	Aerobic	MALDI-TOF MS	Arthrobacter spp.
M	5	C	C17	Anaerobic	16S rRNA	Asaccharospora irregularis
H	5	E	E10	Anaerobic	16S rRNA	Asaccharospora irregularis
L	21	C	C4-1	Aerobic	16S rRNA	Bacillus altitudinis
M	30	B	B9	Aerobic	16S rRNA	Brevundimonas bullata	3F HSCS 139
L	30	C	C1	Aerobic	16S rRNA	Brevundimonas bullata
L	12	A	A13-1	Aerobic	MALDI-TOF MS	Brevundimonas diminuta
L	12	A	A13-1-1	Aerobic	MALDI-TOF MS	Brevundimonas diminuta
L	12	A	A15-1	Aerobic	MALDI-TOF MS	Brevundimonas diminuta
L	12	A	A17-1	Aerobic	MALDI-TOF MS	Brevundimonas diminuta
L	12	A	A17-2	Aerobic	MALDI-TOF MS	Brevundimonas diminuta
L	12	A	A2	Aerobic	MALDI-TOF MS	Brevundimonas diminuta
L	12	A	A6-2	Aerobic	MALDI-TOF MS	Brevundimonas diminuta
L	12	A	A9-2	Aerobic	MALDI-TOF MS	Brevundimonas diminuta
L	12	B	B6-1	Aerobic	MALDI-TOF MS	Brevundimonas diminuta
L	21	A	A10-1-2	Aerobic	MALDI-TOF MS	Brevundimonas diminuta
L	21	B	B1	Aerobic	MALDI-TOF MS	Brevundimonas diminuta
L	21	B	B2	Aerobic	MALDI-TOF MS	Brevundimonas diminuta
L	21	B	B4	Aerobic	MALDI-TOF MS	Brevundimonas diminuta
L	21	B	B7	Aerobic	MALDI-TOF MS	Brevundimonas diminuta
L	21	C	C2-1	Aerobic	MALDI-TOF MS	Brevundimonas diminuta
L	21	C	C2-1	Aerobic	MALDI-TOF MS	Brevundimonas diminuta
L	21	C	C6-2	Aerobic	MALDI-TOF MS	Brevundimonas diminuta
L	30	A	A4-1	Aerobic	MALDI-TOF MS	Brevundimonas diminuta
M	21	A	A5-1	Aerobic	16S rRNA	Brevundimonas diminuta	ZYAC 01420001A
M	30	B	B5	Aerobic	16S rRNA	Brevundimonas diminuta	3F HSCS 132
M	30	B	B12	Aerobic	MALDI-TOF MS	Brevundimonas diminuta	ZYAC 01420001A
M	12	A	A7-6	Aerobic	16S rRNA	Brevundimonas naejangsanensis	ZYAC 01420001A
M	21	A	A10-4	Aerobic	16S rRNA	Brevundimonas naejangsanensis
M	21	C	C1-1	Aerobic	16S rRNA	Brevundimonas naejangsanensis
M	21	C	C9-13	Aerobic	16S rRNA	Brevundimonas naejangsanensis
M	30	A	A15	Aerobic	16S rRNA	Brevundimonas naejangsanensis
L	21	C	C8-3	Aerobic	16S rRNA	Brevundimonas naejangsanensis
M	30	B	B7	Aerobic	16S rRNA	Brevundimonas sp.	FBD 363909
M	21	C	C3-6	Aerobic	MALDI-TOF MS	Brevundimonas vesicularis	BJTR 01430001A
M	30	C	C12	Aerobic	MALDI-TOF MS	Brevundimonas vesicularis	BJTR 01430001A
M	5	A	A10-2	Aerobic	MALDI-TOF MS	Chaetomium globosum	3F HSCS 140
M	12	A	A13-10	Aerobic	16S rRNA	Chryseobacterium sp.
M	30	A	A12	Aerobic	16S rRNA	Chryseobacterium sp.
M	30	A	A17	Aerobic	16S rRNA	Chryseobacterium sp.
M	30	C	C11	Aerobic	16S rRNA	Chryseobacterium sp.
M	30	C	C5	Anaerobic	16S rRNA	Chryseobacterium sp.
M	30	C	C6	Anaerobic	16S rRNA	Chryseobacterium sp.
M	30	C	C16	Aerobic	MALDI-TOF MS	Citrobacter braakti	FBD 363942A
L	12	A	A12-1	Aerobic	MALDI-TOF MS	Citrobacter braakti
L	12	C	C7-1	Aerobic	MALDI-TOF MS	Citrobacter braakti
M	5	C	C1-1	Aerobic	MALDI-TOF MS	Citrobacter freundii	BJTR 01920001A
M	5	C	C1-2	Aerobic	MALDI-TOF MS	Citrobacter freundii
M	12	C	C5-6	Aerobic	MALDI-TOF MS	Citrobacter freundii	BJTR 01920001A
M	30	A	A4	Anaerobic	MALDI-TOF MS	Citrobacter freundii	BJTR 01920001A
M	21	C	C4	Anaerobic	16S rRNA	Clostridiaceae bacterium AN-C16-KBRB
M	5	C	C20	Anaerobic	16S rRNA	Clostridiaceae bacterium HFYG-1003
M	5	C	C1	Anaerobic	16S rRNA	Clostridioides mangenotii
L	5	C	C7	Anaerobic	16S rRNA	Clostridioides mangenotii
H	5	E	E11	Anaerobic	16S rRNA	Clostridioides mangenotii
L	12	C	C4	Anaerobic	16S rRNA	Clostridioides mangenotii
H	5	C	C6	Anaerobic	16S rRNA	Clostridium sporogenes
H	5	C	C9	Anaerobic	16S rRNA	Clostridium sporogenes
H	5	E	E9	Anaerobic	16S rRNA	Clostridium sporogenes
M	5	E	E9	Anaerobic	16S rRNA	Clostridium sporogenes
L	21	A	A8	Anaerobic	16S rRNA	Clostridium thiosulfatireducens	LUP 21
L	5	B	B20	Anaerobic	16S rRNA	Clostridium thiosulfatireducens
L	5	C	C16	Anaerobic	16S rRNA	Clostridium thiosulfatireducens
H	5	C	C2	Anaerobic	16S rRNA	Clostridium thiosulfatireducens
M	5	D	D6	Anaerobic	16S rRNA	Clostridium thiosulfatireducens
H	12	C	C1	Anaerobic	16S rRNA	Clostridium thiosulfatireducens
L	12	C	C8	Anaerobic	16S rRNA	Clostridium thiosulfatireducens
L	12	D	D5	Anaerobic	16S rRNA	Clostridium thiosulfatireducens
H	12	E	E4	Anaerobic	16S rRNA	Clostridium thiosulfatireducens
H	21	A	A2	Anaerobic	16S rRNA	Clostridium thiosulfatireducens	LUP 21
M	21	A	A4	Anaerobic	16S rRNA	Clostridium thiosulfatireducens
H	21	C	C2	Anaerobic	16S rRNA	Clostridium thiosulfatireducens
L	21	C	C6	Anaerobic	16S rRNA	Clostridium thiosulfatireducens
M	21	C	C6	Anaerobic	16S rRNA	Clostridium thiosulfatireducens
L	21	E	E10	Anaerobic	16S rRNA	Clostridium thiosulfatireducens
L	21	E	E4	Anaerobic	16S rRNA	Clostridium thiosulfatireducens
H	30	E	E2	Anaerobic	16S rRNA	Clostridium thiosulfatireducens
-	0	A	A4	Anaerobic	MALDI-TOF MS	Clostridium beijerinckii	FBD 366757
-	0	C	C1	Anaerobic	MALDI-TOF MS	Clostridium beijerinckii	FBD 366757
-	0	D	D1	Anaerobic	MALDI-TOF MS	Clostridium beijerinckii	FBD 366757
-	0	E	E1	Anaerobic	MALDI-TOF MS	Clostridium beijerinckii	FBD 366757
-	0	E	E7	Anaerobic	MALDI-TOF MS	Clostridium beijerinckii	FBD 366757
-	0	E	E8	Anaerobic	MALDI-TOF MS	Clostridium beijerinckii	FBD 366757
L	5	A	A15	Anaerobic	MALDI-TOF MS	Clostridium beijerinckii	FBD 366757
L	5	A	A7	Anaerobic	MALDI-TOF MS	Clostridium beijerinckii	FBD 366757
L	5	A	A9	Anaerobic	MALDI-TOF MS	Clostridium beijerinckii	FBD 366757
M	5	C	C7	Anaerobic	MALDI-TOF MS	Clostridium beijerinckii	FBD 366757
M	5	D	D1	Anaerobic	MALDI-TOF MS	Clostridium beijerinckii	FBD 366757
L	5	A	A14	Anaerobic	MALDI-TOF MS	Clostridium bifermentans	BJTR 01990001
L	5	A	A5	Anaerobic	MALDI-TOF MS	Clostridium sordellii	BJYY 02100001A
M	21	C	C9-12	Aerobic	16S rRNA	Comamonas aquatica	ZYAC 01420001A
L	12	A	A3-1	Aerobic	16S rRNA	Comamonas jiangduensis
L	12	C	C11-1	Aerobic	16S rRNA	Comamonas jiangduensis
-	0	B	B7	Anaerobic	16S rRNA	Corynebacterium flavescens
L	12	A	A10	Anaerobic	MALDI-TOF MS	Corynebacterium flavescens	BJTR 02480001A
L	12	D	D12	Anaerobic	MALDI-TOF MS	Corynebacterium flavescens	BJTR 02480001A
L	5	B	B10	Anaerobic	16S rRNA	Corynebacterium lubricantis
M	30	B	B2	Aerobic	16S rRNA	Corynebacterium sp.
-	0	B	B6	Anaerobic	16S rRNA	Corynebacterium variabile
L	5	C	C20	Anaerobic	16S rRNA	Corynebacterium variabile
H	5	C	C7	Anaerobic	16S rRNA	Corynebacterium variabile
H	5	E	E18	Anaerobic	16S rRNA	Corynebacterium variabile
M	12	A	A10	Anaerobic	16S rRNA	Corynebacterium variabile
M	12	A	A15	Anaerobic	16S rRNA	Corynebacterium variabile
M	12	A	A18	Anaerobic	16S rRNA	Corynebacterium variabile	DSM 20132
M	12	A	A19	Anaerobic	16S rRNA	Corynebacterium variabile	DSM 20132
L	21	A	A11	Anaerobic	16S rRNA	Corynebacterium variabile
L	21	D	D1	Anaerobic	16S rRNA	Corynebacterium variabile
L	21	D	D11	Anaerobic	16S rRNA	Corynebacterium variabile
L	21	D	D12	Anaerobic	16S rRNA	Corynebacterium variabile
L	21	A	A1	Anaerobic	MALDI-TOF MS	Corynebacterium variabile
L	21	A	A3	Anaerobic	16S rRNA	Corynebacterium vitaeruminis	DSM 20294
L	21	A	A2	Anaerobic	16S rRNA	Corynebacterium vitaeruminis	DSM 20294
L	5	B	B19	Anaerobic	16S rRNA	Dysgonomonas mossii
L	5	C	C8	Anaerobic	16S rRNA	Dysgonomonas mossii
L	12	A	A12	Anaerobic	16S rRNA	Dysgonomonas mossii
L	12	A	A3	Anaerobic	16S rRNA	Dysgonomonas mossii
L	12	A	A4	Anaerobic	16S rRNA	Dysgonomonas mossii
L	12	A	A8	Anaerobic	16S rRNA	Dysgonomonas mossii
L	12	C	C2	Anaerobic	16S rRNA	Dysgonomonas mossii
L	12	D	D16	Anaerobic	16S rRNA	Dysgonomonas mossii
L	12	D	D4	Anaerobic	16S rRNA	Dysgonomonas mossii
L	12	E	E4	Anaerobic	16S rRNA	Dysgonomonas mossii
L	21	E	E1	Anaerobic	16S rRNA	Dysgonomonas mossii
L	5	A	A8	Anaerobic	MALDI-TOF MS	Dysgonomonas mossii
L	5	C	C19	Anaerobic	16S rRNA	Dysgonomonas sp. HDW5B
L	5	C	C3	Anaerobic	16S rRNA	Dysgonomonas sp. HDW5B
H	5	D	D13	Anaerobic	16S rRNA	Dysgonomonas sp. HDW5B
H	5	E	E5	Anaerobic	16S rRNA	Dysgonomonas sp. HDW5B
H	5	E	E14	Anaerobic	16S rRNA	Edaphovirga cremea
H	12	E	E2	Anaerobic	16S rRNA	Edaphovirga cremea
M	12	B	B7	Anaerobic	16S rRNA	Enterobacter hormaechei
M	21	B	B2	Anaerobic	16S rRNA	Enterobacter hormaechei
H	5	A	A11	Anaerobic	16S rRNA	Enterococcus durans
M	12	C	C5	Anaerobic	16S rRNA	Enterococcus gallinarum
M	12	B	B2	Anaerobic	16S rRNA	Enterococcus innesii
M	12	B	B12	Anaerobic	16S rRNA	Enterococcus lactis
-	0	E	E3	Anaerobic	16S rRNA	Enterococcus mundtii
M	5	B	B1	Anaerobic	16S rRNA	Enterococcus mundtii
M	5	B	B15	Anaerobic	16S rRNA	Enterococcus mundtii
M	5	B	B6	Anaerobic	16S rRNA	Enterococcus mundtii
M	5	C	C12	Anaerobic	16S rRNA	Enterococcus mundtii
M	5	D	D10	Anaerobic	16S rRNA	Enterococcus mundtii
M	5	D	D13	Anaerobic	16S rRNA	Enterococcus mundtii
L	5	D	D9	Anaerobic	16S rRNA	Enterococcus mundtii
M	5	E	E14	Anaerobic	16S rRNA	Enterococcus mundtii
M	5	E	E2	Anaerobic	16S rRNA	Enterococcus mundtii
M	5	E	E5	Anaerobic	16S rRNA	Enterococcus mundtii
M	5	E	E6	Anaerobic	16S rRNA	Enterococcus mundtii
M	12	B	B14	Anaerobic	16S rRNA	Enterococcus mundtii
M	12	B	B15	Anaerobic	16S rRNA	Enterococcus mundtii
H	12	B	B3	Anaerobic	16S rRNA	Enterococcus mundtii
H	12	B	B4	Anaerobic	16S rRNA	Enterococcus mundtii
M	12	D	D4	Anaerobic	16S rRNA	Enterococcus mundtii
M	21	A	A1	Anaerobic	16S rRNA	Enterococcus mundtii
M	21	E	E3	Anaerobic	16S rRNA	Enterococcus mundtii
L	12	A	A2	Anaerobic	16S rRNA	Enterococcus mundtii
M	5	B	B7	Anaerobic	MALDI-TOF MS	Enterococcus mundtii
M	5	D	D7	Anaerobic	MALDI-TOF MS	Enterococcus mundtii
M	5	D	D8	Anaerobic	MALDI-TOF MS	Enterococcus mundtii
H	5	D	D9	Anaerobic	MALDI-TOF MS	Enterococcus mundtii
L	21	E	E7	Anaerobic	16S rRNA	Enterococcus gallinarum
L	5	B	B16	Anaerobic	16S rRNA	Enterococcus casseliflavus
H	5	B	B6	Anaerobic	16S rRNA	Enterococcus casseliflavus
L	12	B	B1	Anaerobic	16S rRNA	Enterococcus casseliflavus
H	12	C	C14	Anaerobic	16S rRNA	Enterococcus casseliflavus
L	12	D	D1	Anaerobic	16S rRNA	Enterococcus casseliflavus
L	21	D	D9	Anaerobic	16S rRNA	Enterococcus casseliflavus
-	0	C	C6	Anaerobic	MALDI-TOF MS	Enterococcus casseliflavus
H	5	A	A2	Anaerobic	MALDI-TOF MS	Enterococcus casseliflavus	FBD 361384
L	5	A	A4	Anaerobic	MALDI-TOF MS	Enterococcus casseliflavus	FBD 361384
H	5	A	A5	Anaerobic	MALDI-TOF MS	Enterococcus casseliflavus	FBD 361978
H	5	C	C1	Anaerobic	MALDI-TOF MS	Enterococcus casseliflavus	FBD 361384
H	5	D	D10	Anaerobic	MALDI-TOF MS	Enterococcus casseliflavus
H	12	A	A1	Anaerobic	MALDI-TOF MS	Enterococcus casseliflavus	FBD 361384
L	12	A	A1	Anaerobic	MALDI-TOF MS	Enterococcus casseliflavus	FBD 363132
L	12	A	A11	Anaerobic	MALDI-TOF MS	Enterococcus casseliflavus	FBD 361384
L	12	A	A7	Anaerobic	MALDI-TOF MS	Enterococcus casseliflavus	FBD 361384
M	12	C	C3	Anaerobic	MALDI-TOF MS	Enterococcus casseliflavus	FBD 361384
L	12	C	C9	Anaerobic	MALDI-TOF MS	Enterococcus casseliflavus	FBD 361384
L	12	D	D13	Anaerobic	MALDI-TOF MS	Enterococcus casseliflavus	FBD 364234
L	12	D	D7	Anaerobic	MALDI-TOF MS	Enterococcus casseliflavus	FBD 364234
L	12	E	E3	Anaerobic	MALDI-TOF MS	Enterococcus casseliflavus	FBD 364234
L	21	A	A10	Anaerobic	MALDI-TOF MS	Enterococcus casseliflavus
M	21	A	A10	Anaerobic	MALDI-TOF MS	Enterococcus casseliflavus	FBD 361384
L	21	A	A12	Anaerobic	MALDI-TOF MS	Enterococcus casseliflavus	FBD 363132
H	21	A	A4	Anaerobic	MALDI-TOF MS	Enterococcus casseliflavus	FBD 361384
L	21	A	A4	Anaerobic	MALDI-TOF MS	Enterococcus casseliflavus	FBD 361384
L	21	D	D10	Anaerobic	MALDI-TOF MS	Enterococcus casseliflavus	FBD 364234
H	30	A	A3	Anaerobic	MALDI-TOF MS	Enterococcus casseliflavus	FBD 364234
L	30	D	D4	Anaerobic	MALDI-TOF MS	Enterococcus casseliflavus	FBD 361384
L	5	C	C24	Anaerobic	16S rRNA	Enterococcus faecalis
H	5	A	A1	Anaerobic	MALDI-TOF MS	Enterococcus faecalis	FBD 364400
M	5	B	B9	Anaerobic	MALDI-TOF MS	Enterococcus faecalis	FBD 364400
L	5	C	C12	Anaerobic	MALDI-TOF MS	Enterococcus faecalis	FBD 364400
M	12	A	A14	Anaerobic	MALDI-TOF MS	Enterococcus faecalis	BJTR 02960001A
H	12	A	A5	Anaerobic	MALDI-TOF MS	Enterococcus faecalis	FBD 364400
M	12	A	A5	Anaerobic	MALDI-TOF MS	Enterococcus faecalis	FBD 364400
M	12	A	A8	Anaerobic	MALDI-TOF MS	Enterococcus faecalis	FBD 364400
H	12	B	B1	Anaerobic	MALDI-TOF MS	Enterococcus faecalis	FBD 364400
M	12	D	D1	Anaerobic	MALDI-TOF MS	Enterococcus faecalis	BJTR 02960002A
M	21	A	A5	Anaerobic	MALDI-TOF MS	Enterococcus faecalis	FBD 364400
M	30	C	C3	Anaerobic	MALDI-TOF MS	Enterococcus faecalis	FBD 364400
H	21	A	A3	Anaerobic	16S rRNA	Enterococcus faecium	LMG 11423
H	5	A	A3	Anaerobic	MALDI-TOF MS	Enterococcus faecium	FBD 364168
M	5	A	A6	Anaerobic	MALDI-TOF MS	Enterococcus faecium	FBD 361617
M	5	D	D3	Anaerobic	MALDI-TOF MS	Enterococcus faecium	NMFY 02970001A
L	5	D	D6	Anaerobic	MALDI-TOF MS	Enterococcus faecium	FBD 361898
L	21	D	D5	Anaerobic	MALDI-TOF MS	Enterococcus faecium	FBD 363644
H	30	E	E4	Anaerobic	MALDI-TOF MS	Enterococcus faecium	FBD 361415
-	0	A	A1	Anaerobic	MALDI-TOF MS	Enterococcus gallinarum	FBD 363217
L	12	D	D11	Anaerobic	MALDI-TOF MS	Enterococcus gallinarum	FBD 362728
-	0	A	A2	Anaerobic	MALDI-TOF MS	Enterococcus hirae	FBD 362590
-	0	A	A3	Anaerobic	MALDI-TOF MS	Enterococcus hirae	ZYAC 02990002A
M	30	C	C19	Aerobic	16S rRNA	Escherichia coli
L	5	B	B7-1	Aerobic	MALDI-TOF MS	Escherichia coli
L	5	B	B7-2	Aerobic	MALDI-TOF MS	Escherichia coli
L	5	B	B8-2	Aerobic	MALDI-TOF MS	Escherichia coli
L	5	A	A12	Anaerobic	MALDI-TOF MS	Escherichia coli	FBD 362020A
L	5	A	A13	Anaerobic	MALDI-TOF MS	Escherichia coli	FBD 362209A
L	5	A	A2	Anaerobic	MALDI-TOF MS	Escherichia coli	BJTR 03040003A
M	5	A	A2	Anaerobic	MALDI-TOF MS	Escherichia coli	BJTR 03040003A
M	5	A	A2-2	Aerobic	MALDI-TOF MS	Escherichia coli	FBD 362486A
L	5	A	A3	Anaerobic	MALDI-TOF MS	Escherichia coli	BJTR 03040004A
M	5	A	A3	Anaerobic	MALDI-TOF MS	Escherichia coli	BJTR 03040003A
H	5	A	A4	Anaerobic	MALDI-TOF MS	Escherichia coli	BJTR 03040003A
M	5	A	A4	Anaerobic	MALDI-TOF MS	Escherichia coli	BJTR 03040003A
M	5	A	A5	Anaerobic	MALDI-TOF MS	Escherichia coli	BJTR 03040003A
M	5	A	A7	Anaerobic	MALDI-TOF MS	Escherichia coli	BJTR 03040003A
M	5	A	A8	Anaerobic	MALDI-TOF MS	Escherichia coli	FBD 362619A
H	5	A	A9	Anaerobic	MALDI-TOF MS	Escherichia coli	FBD 362020A
M	5	B	B11	Anaerobic	MALDI-TOF MS	Escherichia coli	FBD 362020A
M	5	B	B12	Anaerobic	MALDI-TOF MS	Escherichia coli	FBD 362020A
H	5	B	B13	Anaerobic	MALDI-TOF MS	Escherichia coli
M	5	B	B13	Anaerobic	MALDI-TOF MS	Escherichia coli
H	5	B	B16	Anaerobic	MALDI-TOF MS	Escherichia coli
M	5	B	B16	Anaerobic	MALDI-TOF MS	Escherichia coli	FBD 362020A
M	5	B	B17	Anaerobic	MALDI-TOF MS	Escherichia coli
L	5	B	B18	Anaerobic	MALDI-TOF MS	Escherichia coli
M	5	B	B18	Anaerobic	MALDI-TOF MS	Escherichia coli	FBD 362020A
H	5	B	B2	Anaerobic	MALDI-TOF MS	Escherichia coli	FBD 362020A
M	5	B	B2	Anaerobic	MALDI-TOF MS	Escherichia coli	FBD 362020A
M	5	B	B4	Anaerobic	MALDI-TOF MS	Escherichia coli
M	5	B	B5	Anaerobic	MALDI-TOF MS	Escherichia coli	FBD 362020A
L	5	B	B6	Anaerobic	MALDI-TOF MS	Escherichia coli
H	5	B	B8	Anaerobic	MALDI-TOF MS	Escherichia coli	BJTR 03040003A
L	5	C	C1	Anaerobic	MALDI-TOF MS	Escherichia coli	BJTR 03040003A
M	5	C	C11	Anaerobic	MALDI-TOF MS	Escherichia coli	BJTR 03040003A
M	5	C	C15	Anaerobic	MALDI-TOF MS	Escherichia coli	BJTR 03040003A
M	5	C	C18	Anaerobic	MALDI-TOF MS	Escherichia coli	BJTR 03040003A
L	5	C	C2	Anaerobic	MALDI-TOF MS	Escherichia coli	BJTR 03040003A
M	5	C	C2	Anaerobic	MALDI-TOF MS	Escherichia coli	FBD 362619A
M	5	C	C3	Anaerobic	MALDI-TOF MS	Escherichia coli	BJTR 03040003A
L	5	C	C5	Anaerobic	MALDI-TOF MS	Escherichia coli	BJTR 03040003A
M	5	C	C8	Anaerobic	MALDI-TOF MS	Escherichia coli	BJTR 03040003A
L	5	D	D10	Anaerobic	MALDI-TOF MS	Escherichia coli	FBD 362020A
H	5	D	D11	Anaerobic	MALDI-TOF MS	Escherichia coli
H	5	D	D2	Anaerobic	MALDI-TOF MS	Escherichia coli	FBD 362020A
M	5	D	D2	Anaerobic	MALDI-TOF MS	Escherichia coli
M	5	D	D4	Anaerobic	MALDI-TOF MS	Escherichia coli
M	5	D	D5	Anaerobic	MALDI-TOF MS	Escherichia coli
H	5	D	D7	Anaerobic	MALDI-TOF MS	Escherichia coli
H	5	D	D8	Anaerobic	MALDI-TOF MS	Escherichia coli
L	5	E	E1	Anaerobic	MALDI-TOF MS	Escherichia coli	BJTR 03040003A
M	5	E	E12	Anaerobic	MALDI-TOF MS	Escherichia coli	FBD 362486A
M	5	E	E15	Anaerobic	MALDI-TOF MS	Escherichia coli	BJTR 03040003A
H	5	E	E16	Anaerobic	MALDI-TOF MS	Escherichia coli	BJTR 03040003A
M	5	E	E16	Anaerobic	MALDI-TOF MS	Escherichia coli	BJTR 03040003A
L	5	E	E3	Anaerobic	MALDI-TOF MS	Escherichia coli	BJTR 03040003A
M	5	E	E3	Anaerobic	MALDI-TOF MS	Escherichia coli	BJTR 03040003A
M	5	E	E4	Anaerobic	MALDI-TOF MS	Escherichia coli	BJTR 03040003A
M	5	E	E7	Anaerobic	MALDI-TOF MS	Escherichia coli	FBD 362486A
H	12	A	A2	Anaerobic	MALDI-TOF MS	Escherichia coli	BJTR 03040003A
M	12	A	A20	Anaerobic	MALDI-TOF MS	Escherichia coli	BJTR 03040003A
M	12	A	A3	Anaerobic	MALDI-TOF MS	Escherichia coli	FBD 362020A
M	12	A	A6	Anaerobic	MALDI-TOF MS	Escherichia coli	BJTR 03040003A
M	12	A	A9	Anaerobic	MALDI-TOF MS	Escherichia coli	BJTR 03040003A
M	12	B	B11	Anaerobic	MALDI-TOF MS	Escherichia coli
H	12	B	B2	Anaerobic	MALDI-TOF MS	Escherichia coli
M	12	B	B2-1	Aerobic	MALDI-TOF MS	Escherichia coli	FBD 362619A
M	12	C	C7	Anaerobic	MALDI-TOF MS	Escherichia coli	BJTR 03040003A
M	12	C	C8	Anaerobic	MALDI-TOF MS	Escherichia coli	FBD 362020A
L	12	D	D15	Anaerobic	MALDI-TOF MS	Escherichia coli	FBD 362020A
M	12	D	D2	Anaerobic	MALDI-TOF MS	Escherichia coli	FBD 362020A
M	12	D	D3	Anaerobic	MALDI-TOF MS	Escherichia coli	BJTR 03040003A
M	12	E	E3	Anaerobic	MALDI-TOF MS	Escherichia coli	BJTR 03040003A
L	12	E	E6	Anaerobic	MALDI-TOF MS	Escherichia coli	BJTR 03040003A
M	12	E	E6	Anaerobic	MALDI-TOF MS	Escherichia coli	BJTR 03040003A
M	21	A	A20	Anaerobic	MALDI-TOF MS	Escherichia coli	BJTR 03040003A
L	21	A	A9	Anaerobic	MALDI-TOF MS	Escherichia coli	BJTR 03040003A
L	21	B	B7	Anaerobic	MALDI-TOF MS	Escherichia coli	FBD 362020A
L	21	B	B9	Anaerobic	MALDI-TOF MS	Escherichia coli	FBD 362020A
M	30	A	A2	Aerobic	MALDI-TOF MS	Escherichia coli	FBD 362619A
M	30	B	B6	Aerobic	MALDI-TOF MS	Escherichia coli	FBD 362020A
M	30	C	C10	Aerobic	MALDI-TOF MS	Escherichia coli	FBD 362020A
M	30	C	C18	Aerobic	MALDI-TOF MS	Escherichia coli	FBD 362020A
H	5	B	B7	Anaerobic	16S rRNA	Escherichia fergusonii
H	5	C	C4	Anaerobic	16S rRNA	Escherichia fergusonii
H	5	E	E15	Anaerobic	16S rRNA	Escherichia fergusonii
M	12	B	B1	Anaerobic	16S rRNA	Escherichia fergusonii
H	12	B	B11	Anaerobic	16S rRNA	Escherichia fergusonii
H	12	B	B12	Anaerobic	16S rRNA	Escherichia fergusonii
H	12	B	B9	Anaerobic	16S rRNA	Escherichia fergusonii
M	12	B	B9	Anaerobic	16S rRNA	Escherichia fergusonii
M	21	B	B7	Anaerobic	16S rRNA	Escherichia fergusonii
M	21	C	C1-2	Aerobic	16S rRNA	Exiguobacterium antarcticum
M	30	C	C3	Aerobic	16S rRNA	Exiguobacterium antarcticum
M	30	A	A3	Aerobic	16S rRNA	Exiguobacterium aquaticum
L	5	B	B-1	Aerobic	MALDI-TOF MS	Exiguobacterium aurantiacum
L	21	C	C1-1-2	Aerobic	MALDI-TOF MS	Exiguobacterium aurantiacum
M	21	C	C6-11	Aerobic	16S rRNA	Exiguobacterium mexicanum
M	30	C	C8	Aerobic	16S rRNA	Exiguobacterium mexicanum
H	5	C	C17	Anaerobic	16S rRNA	Exiguobacterium mexicanum
M	12	B	B3	Anaerobic	16S rRNA	Exiguobacterium mexicanum
M	12	B	B5	Anaerobic	16S rRNA	Exiguobacterium mexicanum
L	12	C	C11	Anaerobic	16S rRNA	Exiguobacterium mexicanum
H	12	C	C13	Anaerobic	16S rRNA	Exiguobacterium mexicanum
H	21	B	B1	Anaerobic	16S rRNA	Exiguobacterium mexicanum
H	21	C	C11	Anaerobic	16S rRNA	Exiguobacterium mexicanum
H	30	C	C3	Anaerobic	16S rRNA	Exiguobacterium mexicanum
L	30	C	C3	Anaerobic	16S rRNA	Exiguobacterium mexicanum
H	30	D	D1	Anaerobic	16S rRNA	Exiguobacterium mexicanum
M	30	D	D4	Anaerobic	16S rRNA	Exiguobacterium mexicanum
H	5	C	C13	Anaerobic	16S rRNA	Exiguobacterium profundum
H	5	C	C15	Anaerobic	16S rRNA	Exiguobacterium profundum
H	5	C	C8	Anaerobic	16S rRNA	Exiguobacterium profundum
M	12	B	B6	Anaerobic	16S rRNA	Exiguobacterium profundum
H	12	C	C2	Anaerobic	16S rRNA	Exiguobacterium profundum
-	0	E	E4	Anaerobic	16S rRNA	Exiguobacterium sibiricum
-	0	E	E5	Anaerobic	16S rRNA	Exiguobacterium sibiricum
M	30	A	A9	Aerobic	16S rRNA	Exiguobacterium sp.
M	30	C	C1	Aerobic	16S rRNA	Exiguobacterium sp.
M	12	A	A13	Anaerobic	16S rRNA	Flaviflexus massiliensis
L	21	B	B12	Anaerobic	16S rRNA	Flaviflexus salsibiostraticola
L	21	B	B6	Anaerobic	16S rRNA	Flaviflexus salsibiostraticola
L	12	E	E5	Anaerobic	16S rRNA	Hungatella xylanolytica
M	21	C	C3-7	Aerobic	16S rRNA	Kaistella sp.
L	21	C	C4	Anaerobic	16S rRNA	Lacrimispora aerotolerans
H	5	C	C10	Anaerobic	16S rRNA	Lacrimispora celerecrescens
H	5	C	C12	Anaerobic	16S rRNA	Lacrimispora celerecrescens
M	5	C	C5	Anaerobic	16S rRNA	Lactococcus garvieae
M	5	B	B8	Anaerobic	MALDI-TOF MS	Lactococcus garvieae	FBD 362397
M	5	D	D9	Anaerobic	MALDI-TOF MS	Lactococcus garvieae
M	5	E	E11	Anaerobic	MALDI-TOF MS	Lactococcus garvieae	BJTR 03870001A
M	21	C	C3-5	Aerobic	16S rRNA	Lysinibacillus macroides
M	30	A	A13	Aerobic	16S rRNA	Lysinibacillus macroides
L	30	C	C5	Aerobic	16S rRNA	Lysinibacillus macroides
M	30	C	C6	Aerobic	16S rRNA	Lysinibacillus macroides	3F HSCS 132
M	30	A	A11	Aerobic	16S rRNA	Lysinibacillus sp.	3F HSCS 132
M	30	A	A10	Aerobic	16S rRNA	Lysinibacillus sp.
M	21	A	A3	Anaerobic	MALDI-TOF MS	Lysinibacillus fusiformis
M	5	A	A17-3	Aerobic	MALDI-TOF MS	Lysinibacillus sphaericus	BJTR 04110001A
M	5	B	B11-1	Aerobic	MALDI-TOF MS	Lysinibacillus sphaericus	BJTR 04110001A
M	12	A	A5-4	Aerobic	MALDI-TOF MS	Lysinibacillus sphaericus	BJTR 04110001A
M	30	A	A6	Aerobic	MALDI-TOF MS	Lysinibacillus sphaericus	BJTR 04110001A
L	5	B	B12	Anaerobic	16S rRNA	Macellibacteroides fermentans
L	12	C	C14	Anaerobic	16S rRNA	Macellibacteroides fermentans
L	21	E	E6	Anaerobic	16S rRNA	Macellibacteroides fermentans
-	0	B	B7-2	Aerobic	16S rRNA	Microbacterium phyllosphaerae
M	30	A	A4	Aerobic	16S rRNA	Neomicrococcus aestuarii
M	30	C	C12-1	Aerobic	16S rRNA	Neomicrococcus aestuarii
L	21	C	C3-2-2	Aerobic	MALDI-TOF MS	Ochrobactrum Grignonense
H	12	C	C16	Anaerobic	16S rRNA	Paenibacillus sp.
M	12	C	C4	Anaerobic	16S rRNA	Paenibacillus timonensis
M	5	B	B9-1	Aerobic	MALDI-TOF MS	Pantoea agglomerans	FBD 361212
H	12	E	E8	Anaerobic	16S rRNA	Parabacteroides chartae
M	12	E	E8	Anaerobic	16S rRNA	Parabacteroides chartae
L	5	B	B14	Anaerobic	16S rRNA	Paraclostridium benzoelyticum
L	5	B	B17	Anaerobic	16S rRNA	Paraclostridium benzoelyticum
L	5	B	B2	Anaerobic	16S rRNA	Paraclostridium benzoelyticum
L	5	B	B5	Anaerobic	16S rRNA	Paraclostridium benzoelyticum
L	5	C	C14	Anaerobic	16S rRNA	Paraclostridium benzoelyticum
L	12	A	A6	Anaerobic	16S rRNA	Paraclostridium benzoelyticum
L	12	B	B2	Anaerobic	16S rRNA	Paraclostridium benzoelyticum
L	12	B	B7	Anaerobic	16S rRNA	Paraclostridium benzoelyticum
L	21	B	B10	Anaerobic	16S rRNA	Paraclostridium benzoelyticum
L	21	B	B3	Anaerobic	16S rRNA	Paraclostridium benzoelyticum
L	21	B	B8	Anaerobic	16S rRNA	Paraclostridium benzoelyticum
L	30	B	B1	Anaerobic	16S rRNA	Paraclostridium benzoelyticum
L	30	B	B3	Anaerobic	16S rRNA	Paraclostridium benzoelyticum
L	30	C	C2	Anaerobic	16S rRNA	Paraclostridium benzoelyticum
-	0	B	B17-2-1	Aerobic	MALDI-TOF MS	Paraconiothyrium brasiliense
L	5	A	A13-1	Aerobic	MALDI-TOF MS	Paraconiothyrium brasiliense
L	12	A	A13	Aerobic	MALDI-TOF MS	Paraconiothyrium brasiliense
L	12	A	A3-2	Aerobic	MALDI-TOF MS	Paraconiothyrium brasiliense
L	12	C	C5-1	Aerobic	MALDI-TOF MS	Paraconiothyrium brasiliense
L	21	B	B8	Aerobic	MALDI-TOF MS	Paraconiothyrium brasiliense
L	21	C	C1-1-1	Aerobic	MALDI-TOF MS	Paraconiothyrium brasiliense
L	21	C	C3-2-1	Aerobic	MALDI-TOF MS	Paraconiothyrium brasiliense
L	21	C	C3-2-3	Aerobic	MALDI-TOF MS	Paraconiothyrium brasiliense
L	21	C	C6-1	Aerobic	MALDI-TOF MS	Paraconiothyrium brasiliense
L	21	C	C8-2-1	Aerobic	MALDI-TOF MS	Paraconiothyrium brasiliense
L	30	A	A1	Aerobic	MALDI-TOF MS	Paraconiothyrium brasiliense
L	30	A	A2	Aerobic	MALDI-TOF MS	Paraconiothyrium brasiliense
L	30	C	C4	Aerobic	MALDI-TOF MS	Paraconiothyrium brasiliense
M	5	A	A12-2	Aerobic	MALDI-TOF MS	Paraconiothyrium brasiliense	3F HSCS 132
M	5	A	A16	Aerobic	MALDI-TOF MS	Paraconiothyrium brasiliense	3F HSCS 132
M	5	A	A18-1	Aerobic	MALDI-TOF MS	Paraconiothyrium brasiliense	3F HSCS 132
M	5	B	B20	Anaerobic	MALDI-TOF MS	Paraconiothyrium brasiliense	3F HSCS 132
M	5	C	C14	Aerobic	MALDI-TOF MS	Paraconiothyrium brasiliense	3F HSCS 132
M	12	B	B11-8	Aerobic	MALDI-TOF MS	Paraconiothyrium brasiliense	3F HSCS 132
H	12	B	B8	Anaerobic	MALDI-TOF MS	Paraconiothyrium brasiliense	3F HSCS 132
M	21	A	A10-5	Aerobic	MALDI-TOF MS	Paraconiothyrium brasiliense	3F HSCS 132
M	30	A	A16	Aerobic	MALDI-TOF MS	Paraconiothyrium brasiliense	3F HSCS 132
M	30	B	B10	Aerobic	MALDI-TOF MS	Paraconiothyrium brasiliense	3F HSCS 131
M	30	B	B4	Aerobic	MALDI-TOF MS	Paraconiothyrium brasiliense	3F HSCS 132
M	30	B	B8	Aerobic	MALDI-TOF MS	Paraconiothyrium brasiliense	3F HSCS 132
M	30	C	C2	Aerobic	MALDI-TOF MS	Paraconiothyrium brasiliense
L	21	C	C7-1	Aerobic	MALDI-TOF MS	Pseudochrobactrum asaccharolyticum
L	21	C	C8-2-1	Aerobic	16S rRNA	Pseudochrobactrum saccharolyticum
M	5	A	A3-6	Aerobic	16S rRNA	Pseudochrobactrum saccharolyticum	3F HSCS 132
M	30	C	C5	Aerobic	16S rRNA	Pseudochrobactrum saccharolyticum
M	12	B	B10	Anaerobic	16S rRNA	Pseudomonas kunmingensis
M	12	B	B4	Anaerobic	16S rRNA	Pseudomonas kunmingensis
H	21	B	B8	Anaerobic	16S rRNA	Pseudomonas kunmingensis
H	30	B	B6	Anaerobic	16S rRNA	Pseudomonas kunmingensis
H	30	D	D2	Anaerobic	16S rRNA	Pseudomonas kunmingensis
M	30	D	D2	Anaerobic	16S rRNA	Pseudomonas kunmingensis
-	0	B	B16-2	Aerobic	16S rRNA	Pseudomonas stutzeri
H	12	C	C10	Anaerobic	MALDI-TOF MS	Pseudomonas stutzeri	FBD 362445
H	12	C	C8	Anaerobic	MALDI-TOF MS	Pseudomonas stutzeri	FBD 362445
H	12	C	C9	Anaerobic	MALDI-TOF MS	Pseudomonas stutzeri	FBD 362445
H	21	C	C4	Anaerobic	MALDI-TOF MS	Pseudomonas stutzeri	FBD 362445
L	5	B	B1	Anaerobic	16S rRNA	Romboutsia lituseburensis
M	5	B	B19	Anaerobic	16S rRNA	Romboutsia lituseburensis
L	5	B	B4	Anaerobic	16S rRNA	Romboutsia lituseburensis
L	21	C	C1	Anaerobic	16S rRNA	Romboutsia lituseburensis
L	21	C	C2	Anaerobic	16S rRNA	Romboutsia lituseburensis
L	21	D	D8	Anaerobic	16S rRNA	Romboutsia lituseburensis
H	5	D	D3	Anaerobic	16S rRNA	Romboutsia sedimentorum
H	5	E	E12	Anaerobic	16S rRNA	Romboutsia sedimentorum
H	12	E	E5	Anaerobic	16S rRNA	Romboutsia sedimentorum
L	21	C	C7	Anaerobic	16S rRNA	Romboutsia sedimentorum
M	21	C	C7	Anaerobic	16S rRNA	Romboutsia sedimentorum
H	21	C	C8	Anaerobic	16S rRNA	Romboutsia sedimentorum
H	21	C	C9	Anaerobic	16S rRNA	Romboutsia sedimentorum
L	21	C	C9	Anaerobic	16S rRNA	Romboutsia sedimentorum
M	5	C	C6	Anaerobic	16S rRNA	Rummeliibacillus suwonensis
H	5	E	E17	Anaerobic	16S rRNA	Rummeliibacillus suwonensis
H	30	A	A1	Anaerobic	16S rRNA	Rummeliibacillus suwonensis	G20
H	30	A	A2	Anaerobic	16S rRNA	Rummeliibacillus suwonensis
H	30	A	A4	Anaerobic	16S rRNA	Rummeliibacillus suwonensis	G20
M	30	C	C17	Aerobic	16S rRNA	Shigella flexneri	FBD 364099A
L	5	C	C6	Anaerobic	16S rRNA	Shigella flexneri
L	5	B	B3	Anaerobic	16S rRNA	Shigella flexneri
M	5	C	C19	Anaerobic	16S rRNA	Shigella flexneri
H	12	B	B10	Anaerobic	16S rRNA	Shigella flexneri
H	12	B	B6	Anaerobic	16S rRNA	Shigella flexneri
M	12	E	E5	Anaerobic	16S rRNA	Shigella flexneri
M	21	A	A12	Anaerobic	16S rRNA	Shigella flexneri	ATCC 29903
-	0	C	C2	Anaerobic	16S rRNA	Staphylococcus epidermidis
-	0	C	C3	Anaerobic	16S rRNA	Staphylococcus epidermidis
-	0	C	C4	Anaerobic	16S rRNA	Staphylococcus epidermidis
-	0	C	C5	Anaerobic	16S rRNA	Staphylococcus epidermidis
M	21	A	A10-3	Aerobic	16S rRNA	Stenotrophomonas koreensis
M	21	A	A5-2	Aerobic	16S rRNA	Stenotrophomonas koreensis
L	5	B	B6-2	Aerobic	16S rRNA	Stutzerimonas kunmingensis
L	5	C	C9-2	Aerobic	16S rRNA	Stutzerimonas kunmingensis
M	5	A	A1	Anaerobic	16S rRNA	Terrisporobacter petrolearius
H	5	C	C3	Anaerobic	16S rRNA	Terrisporobacter petrolearius
H	5	E	E13	Anaerobic	16S rRNA	Terrisporobacter petrolearius
H	5	E	E7	Anaerobic	16S rRNA	Terrisporobacter petrolearius
H	12	C	C6	Anaerobic	16S rRNA	Terrisporobacter petrolearius
L	12	D	D14	Anaerobic	16S rRNA	Terrisporobacter petrolearius
L	12	D	D9	Anaerobic	16S rRNA	Terrisporobacter petrolearius
H	21	C	C12	Anaerobic	16S rRNA	Terrisporobacter petrolearius
M	21	C	C12	Anaerobic	16S rRNA	Terrisporobacter petrolearius
L	5	B	B15	Anaerobic	16S rRNA	Tessaracoccus flavus
L	21	A	A5	Anaerobic	16S rRNA	Tessaracoccus lapidicaptus
L	30	A	A5	Aerobic	16S rRNA	Tessaracoccus lubricantis
L	5	C	C21	Anaerobic	16S rRNA	Tessaracoccus sp. MC1865
M	5	B	B14	Anaerobic	16S rRNA	Trichococcus collinsii
M	12	B	B13	Anaerobic	16S rRNA	Trichococcus collinsii
H	12	B	B7	Anaerobic	16S rRNA	Trichococcus collinsii
M	21	B	B1	Anaerobic	16S rRNA	Trichococcus collinsii
M	21	B	B5	Anaerobic	16S rRNA	Trichococcus collinsii
M	21	B	B6	Anaerobic	16S rRNA	Trichococcus collinsii
L	5	C	C17	Anaerobic	16S rRNA	Trichococcus flocculiformis
L	5	C	C18	Anaerobic	16S rRNA	Trichococcus flocculiformis
M	12	E	E2	Anaerobic	16S rRNA	Trichococcus flocculiformis
M	21	A	A2	Anaerobic	16S rRNA	Trichococcus flocculiformis
H	21	A	A7	Anaerobic	16S rRNA	Trichococcus flocculiformis
L	21	A	A7	Anaerobic	16S rRNA	Trichococcus flocculiformis
M	21	B	B8	Anaerobic	16S rRNA	Trichococcus flocculiformis
M	30	A	A2	Anaerobic	16S rRNA	Trichococcus flocculiformis
-	0	E	E6	Anaerobic	16S rRNA	Trichococcus pasteurii
M	5	B	B10	Anaerobic	16S rRNA	Trichococcus pasteurii
M	5	C	C13	Anaerobic	16S rRNA	Trichococcus pasteurii
H	12	B	B5	Anaerobic	16S rRNA	Trichococcus pasteurii
M	12	E	E7	Anaerobic	16S rRNA	Trichococcus pasteurii
L	21	C	C12	Anaerobic	16S rRNA	Trichococcus pasteurii
H	21	C	C7	Anaerobic	16S rRNA	Trichococcus pasteurii
M	21	A	A11	Anaerobic	16S rRNA	Trichococcus pasteurii
M	5	B	B11-2	Aerobic	16S rRNA and whole genome sequencing	Similarity<98.65%	Lysinibacillus sp.
M	30	A	A6	Anaerobic	16S rRNA and whole genome sequencing	Similarity<98.65%	Brooklawnia cerclage BL-34(T)
L	30	A	A9	Aerobic	16S rRNA and whole genome sequencing	Similarity<98.65%	Leucobacter humi Re6(T)
M	5	C	C16	Anaerobic	16S rRNA and whole genome sequencing	Similarity<98.65%	Brooklawnia cerclage BL-34(T)
L	12	A	A5	Anaerobic	16S rRNA and whole genome sequencing	Similarity<98.65%	Ancrocorticia populi sk1b4(T)
L	12	B	B4	Anaerobic	16S rRNA and whole genome sequencing	Similarity<98.65%	Jeotgalibaca porci CCUG 69148(T)
H	12	C	C3	Anaerobic	16S rRNA and whole genome sequencing	Similarity<98.65%	Brooklawnia cerclage BL-34(T)
H	21	C	C3	Anaerobic	16S rRNA and whole genome sequencing	Similarity<98.65%	Brooklawnia cerclage BL-34(T)
M	21	C	C5	Anaerobic	16S rRNA and whole genome sequencing	Similarity<98.65%	Pseudomonas kunmingensis
M	30	A	A1	Anaerobic	16S rRNA and whole genome sequencing	Similarity<98.65%	Brooklawnia cerclage BL-34(T)
M	30	A	A3	Anaerobic	16S rRNA and whole genome sequencing	Similarity<98.65%	Brooklawnia cerclage BL-34(T)
L	30	C	C10	Aerobic	16S rRNA and whole genome sequencing	Similarity<98.65%	Leucobacter humi Re6(T)
-	0	B	B8	Anaerobic	16S rRNA	No signal
H	5	C	C11	Anaerobic	16S rRNA	No signal
M	5	C	C14	Anaerobic	16S rRNA	No signal
L	5	C	C15	Anaerobic	16S rRNA	No signal
M	5	C	C9	Anaerobic	16S rRNA	No signal
M	5	E	E1	Anaerobic	16S rRNA	No signal
H	12	A	A4	Anaerobic	16S rRNA	No signal
L	12	A	A9	Anaerobic	16S rRNA	No signal
L	12	D	D8	Anaerobic	16S rRNA	No signal
M	12	E	E1	Anaerobic	16S rRNA	No signal
H	12	E	E6	Anaerobic	16S rRNA	No signal
L	12	E	E8	Anaerobic	16S rRNA	No signal
L	21	B	B1	Anaerobic	16S rRNA	No signal
H	21	C	C1	Anaerobic	16S rRNA	No signal
M	21	C	C10	Anaerobic	16S rRNA	No signal
L	21	E	E2	Anaerobic	16S rRNA	No signal
M	21	E	E2	Anaerobic	16S rRNA	No signal
M	21	E	E4	Anaerobic	16S rRNA	No signal
M	30	D	D3	Anaerobic	16S rRNA	No signal
-	0	B	B2	Anaerobic	Non-pure Cultures
-	0	C	C4	Anaerobic	Non-pure Cultures
L	5	A	A1	Anaerobic	Non-pure Cultures
H	5	A	A10	Anaerobic	Non-pure Cultures
L	5	A	A16	Anaerobic	Non-pure Cultures
H	5	B	B15	Anaerobic	Non-pure Cultures
L	5	C	C23	Anaerobic	Non-pure Cultures
L	5	C	C9	Anaerobic	Non-pure Cultures
L	5	D	D11	Anaerobic	Non-pure Cultures
M	5	D	D11	Anaerobic	Non-pure Cultures
L	5	D	D12	Anaerobic	Non-pure Cultures
L	5	D	D13	Anaerobic	Non-pure Cultures
H	5	D	D14	Anaerobic	Non-pure Cultures
H	5	D	D15	Anaerobic	Non-pure Cultures
H	5	D	D16-1	Anaerobic	Non-pure Cultures
H	5	E	E1	Anaerobic	Non-pure Cultures
L	5	E	E2	Anaerobic	Non-pure Cultures
H	5	E	E3	Anaerobic	Non-pure Cultures
H	5	E	E4	Anaerobic	Non-pure Cultures
L	5	E	E4	Anaerobic	Non-pure Cultures
L	12	C	C1	Anaerobic	Non-pure Cultures
L	12	C	C15	Anaerobic	Non-pure Cultures
M	12	C	C2	Anaerobic	Non-pure Cultures
H	12	C	C5	Anaerobic	Non-pure Cultures
L	12	C	C5	Anaerobic	Non-pure Cultures
L	12	D	D2	Anaerobic	Non-pure Cultures
L	12	D	D3	Anaerobic	Non-pure Cultures
L	12	E	E2	Anaerobic	Non-pure Cultures
H	12	E	E3	Anaerobic	Non-pure Cultures
L	12	E	E7	Anaerobic	Non-pure Cultures
M	21	C	C1	Anaerobic	Non-pure Cultures
L	21	C	C10	Anaerobic	Non-pure Cultures
L	21	C	C3	Anaerobic	Non-pure Cultures
L	21	C	C8	Anaerobic	Non-pure Cultures
M	21	C	C8	Anaerobic	Non-pure Cultures
L	21	D	D3	Anaerobic	Non-pure Cultures
L	21	D	D4	Anaerobic	Non-pure Cultures
L	21	D	D6	Anaerobic	Non-pure Cultures
L	21	D	D7	Anaerobic	Non-pure Cultures
L	21	E	E3	Anaerobic	Non-pure Cultures
L	21	E	E8	Anaerobic	Non-pure Cultures
L	30	A	A3	Anaerobic	Non-pure Cultures
H	30	B	B2	Anaerobic	Non-pure Cultures
L	30	C	C4	Anaerobic	Non-pure Cultures
L	30	C	C5	Anaerobic	Non-pure Cultures
L	30	D	D1	Anaerobic	Non-pure Cultures
L	30	D	D3	Anaerobic	Non-pure Cultures
H	30	E	E1	Anaerobic	Non-pure Cultures
M	30	E	E2	Anaerobic	Non-pure Cultures
-	0	D	D3	Anaerobic	Unsuccessful Recovery
H	5	A	A6	Anaerobic	Unsuccessful Recovery
H	5	B	B1	Anaerobic	Unsuccessful Recovery
H	5	B	B10	Anaerobic	Unsuccessful Recovery
H	5	B	B11	Anaerobic	Unsuccessful Recovery
H	5	B	B12	Anaerobic	Unsuccessful Recovery
L	5	B	B13	Anaerobic	Unsuccessful Recovery
H	5	B	B14	Anaerobic	Unsuccessful Recovery
H	5	B	B3	Anaerobic	Unsuccessful Recovery
M	5	B	B3	Anaerobic	Unsuccessful Recovery
H	5	B	B4	Anaerobic	Unsuccessful Recovery
H	5	B	B5	Anaerobic	Unsuccessful Recovery
L	5	B	B7	Anaerobic	Unsuccessful Recovery
L	5	B	B8	Anaerobic	Unsuccessful Recovery
H	5	B	B9	Anaerobic	Unsuccessful Recovery
L	5	B	B9	Anaerobic	Unsuccessful Recovery
L	5	C	C10	Anaerobic	Unsuccessful Recovery
M	5	C	C10	Anaerobic	Unsuccessful Recovery
L	5	C	C13	Anaerobic	Unsuccessful Recovery
H	5	C	C14	Anaerobic	Unsuccessful Recovery
L	5	C	C22	Anaerobic	Unsuccessful Recovery
M	5	C	C4	Anaerobic	Unsuccessful Recovery
H	5	D	D16-2	Anaerobic	Unsuccessful Recovery
H	5	D	D4	Anaerobic	Unsuccessful Recovery
H	5	D	D5	Anaerobic	Unsuccessful Recovery
M	5	E	E10	Anaerobic	Unsuccessful Recovery
H	5	E	E2	Anaerobic	Unsuccessful Recovery
H	5	E	E6	Anaerobic	Unsuccessful Recovery
M	12	A	A7	Anaerobic	Unsuccessful Recovery
L	12	B	B3	Anaerobic	Unsuccessful Recovery
L	12	B	B5	Anaerobic	Unsuccessful Recovery
L	12	B	B6	Anaerobic	Unsuccessful Recovery
M	12	C	C1	Anaerobic	Unsuccessful Recovery
L	12	C	C10	Anaerobic	Unsuccessful Recovery
H	12	C	C11	Anaerobic	Unsuccessful Recovery
H	12	C	C12	Anaerobic	Unsuccessful Recovery
L	12	C	C12	Anaerobic	Unsuccessful Recovery
L	12	C	C13	Anaerobic	Unsuccessful Recovery
L	12	C	C16	Anaerobic	Unsuccessful Recovery
L	12	C	C3	Anaerobic	Unsuccessful Recovery
H	12	C	C4	Anaerobic	Unsuccessful Recovery
M	12	C	C6	Anaerobic	Unsuccessful Recovery
H	12	C	C7	Anaerobic	Unsuccessful Recovery
L	12	C	C7	Anaerobic	Unsuccessful Recovery
H	12	D	D2	Anaerobic	Unsuccessful Recovery
H	12	D	D3	Anaerobic	Unsuccessful Recovery
H	12	D	D4	Anaerobic	Unsuccessful Recovery
H	21	A	A1	Anaerobic	Unsuccessful Recovery
H	21	A	A6	Anaerobic	Unsuccessful Recovery
M	21	A	A6	Anaerobic	Unsuccessful Recovery
M	21	A	A7	Anaerobic	Unsuccessful Recovery
M	21	A	A8	Anaerobic	Unsuccessful Recovery
L	21	B	B2	Anaerobic	Unsuccessful Recovery
M	21	B	B3	Anaerobic	Unsuccessful Recovery
M	21	B	B4	Anaerobic	Unsuccessful Recovery
L	21	B	B5	Anaerobic	Unsuccessful Recovery
H	21	C	C10	Anaerobic	Unsuccessful Recovery
H	21	C	C5	Anaerobic	Unsuccessful Recovery
M	21	C	C9	Anaerobic	Unsuccessful Recovery
L	30	A	A4	Anaerobic	Unsuccessful Recovery
M	30	A	A5	Anaerobic	Unsuccessful Recovery
L	30	B	B2	Anaerobic	Unsuccessful Recovery
H	30	B	B3	Anaerobic	Unsuccessful Recovery
L	30	B	B4	Anaerobic	Unsuccessful Recovery
H	30	B	B5	Anaerobic	Unsuccessful Recovery
H	30	B	B7	Anaerobic	Unsuccessful Recovery
H	30	B	B8	Anaerobic	Unsuccessful Recovery
H	30	C	C1	Anaerobic	Unsuccessful Recovery
L	30	C	C1	Anaerobic	Unsuccessful Recovery
M	30	C	C1	Anaerobic	Unsuccessful Recovery
H	30	C	C2	Anaerobic	Unsuccessful Recovery
M	30	C	C2	Anaerobic	Unsuccessful Recovery
H	30	C	C4	Anaerobic	Unsuccessful Recovery
M	30	C	C4	Anaerobic	Unsuccessful Recovery
M	30	C	C8	Anaerobic	Unsuccessful Recovery
M	30	C	C9	Anaerobic	Unsuccessful Recovery
M	30	D	D1	Anaerobic	Unsuccessful Recovery
H	30	D	D3	Anaerobic	Unsuccessful Recovery
H	30	D	D4	Anaerobic	Unsuccessful Recovery
H	30	E	E3	Anaerobic	Unsuccessful Recovery

## Sheet: Table.S3
Table.S3 The taxonomy, richness and abundance of the isolated species
Phylum	class	Order	family	Genus	Strain Name	Condition	Number
Pseudomonadota	Gammaproteobacteria	Moraxellales	Moraxellaceae	Acinetobacter	Acinetobacter sp.	Aerobic	1
Bacillota	Bacilli	Moraxellales	Moraxellaceae	Acinetobacter	Acinetobacter johnsonii	Anaerobic and Aerobic	9
Pseudomonadota	Gammaproteobacteria	Moraxellales	Moraxellaceae	Acinetobacter	Acinetobacter baumannii	Anaerobic	1
Bacillota	Bacilli	Actinomycetales	Actinomycetaceae	Actinomyces	Actinomyces provencensis	Anaerobic	2
Pseudomonadota	Betaproteobacteria	Lactobacillales	Aerococcaceae	Aerococcus	Aerococcus viridans	Anaerobic	3
Bacillota	Clostridia	Lactobacillales	Aerococcaceae	Aerococcus	Aerococcus urinaeequi	Anaerobic	1
Bacillota	Clostridia	Burkholderiales	Alcaligenaceae	Alcaligenes	Alcaligenaceae bacterium	Aerobic	1
Bacillota	Bacilli	Eubacteriales	Lachnospiraceae	Anaerotignum	Anaerotignum propionicum	Anaerobic	1
Actinomycetota	Actinomycetes	Bacillales	Paenibacillaceae	Aneurinibacillus	Aneurinibacillus sp.	Anaerobic	1
Bacteroidota	Bacteroidia	Micrococcales	Micrococcaceae	Arthrobacter	Arthrobacter siccitolerans	Aerobic	1
Bacillota	Bacilli	Micrococcales	Micrococcaceae	Arthrobacter	Arthrobacter spp.	Aerobic	1
Bacillota	Clostridia	Eubacteriales	Peptostreptococcaceae	Asaccharospora	Asaccharospora irregularis	Anaerobic	2
Pseudomonadota	Gammaproteobacteria	Bacillales	Bacillaceae	Bacillus	Bacillus altitudinis	Aerobic	1
Pseudomonadota	Gammaproteobacteria	Caulobacterales	Caulobacteraceae	Brevundimonas	Brevundimonas bullata	Aerobic	2
Bacillota	Clostridia	Caulobacterales	Caulobacteraceae	Brevundimonas	Brevundimonas diminuta	Aerobic	21
Bacillota	Bacilli	Caulobacterales	Caulobacteraceae	Brevundimonas	Brevundimonas naejangsanensis	Aerobic	6
Bacillota	Bacilli	Caulobacterales	Caulobacteraceae	Brevundimonas	Brevundimonas sp.	Aerobic	1
Pseudomonadota	Gammaproteobacteria	Caulobacterales	Caulobacteraceae	Brevundimonas	Brevundimonas vesicularis	Aerobic	2
Bacillota	Clostridia	Hyphomicrobiales	Brucellaceae	Brucella	Ochrobactrum Grignonense	Aerobic	1
Bacillota	Bacilli	Sordariales	Chaetomiaceae	Chaetomium	Chaetomium globosum	Aerobic	1
Bacillota	Bacilli	Flavobacteriales	Weeksellaceae	Chryseobacterium	Chryseobacterium sp.	Anaerobic and Aerobic	6
Actinomycetota	Actinomycetes	Enterobacterales	Enterobacteriaceae	Citrobacter	Citrobacter freundii	Anaerobic and Aerobic	4
Bacillota	Clostridia	Enterobacterales	Enterobacteriaceae	Citrobacter	Citrobacter braakii	Aerobic	3
Pseudomonadota	Gammaproteobacteria	Eubacteriales	Peptostreptococcaceae	Clostridioides	Clostridioides mangenotii	Anaerobic	4
Bacteroidota	Flavobacteriia	Eubacteriales	Peptostreptococcaceae	Clostridioides	Clostridiaceae bacterium	Anaerobic	2
Bacillota	Bacilli	Eubacteriales	Clostridiaceae	Clostridium	Clostridium thiosulfatireducens	Anaerobic	17
Bacillota	Bacilli	Eubacteriales	Clostridiaceae	Clostridium	Clostridium beijerinckii	Anaerobic	11
Pseudomonadota	Gammaproteobacteria	Eubacteriales	Clostridiaceae	Clostridium	Clostridium sporogenes	Anaerobic	4
Bacillota	Bacilli	Eubacteriales	Clostridiaceae	Clostridium	Clostridium bifermentans	Anaerobic	1
Actinomycetota	Actinomycetes	Eubacteriales	Clostridiaceae	Clostridium	Clostridium sordellii	Anaerobic	1
Bacillota	Clostridia	Burkholderiales	Comamonadaceae	Comamonas	Comamonas aquatica	Aerobic	1
Bacteroidota	Bacteroidia	Burkholderiales	Comamonadaceae	Comamonas	Comamonas jiangduensis	Aerobic	2
Pseudomonadota	Gammaproteobacteria	Mycobacteriales	Corynebacteriaceae	Corynebacterium	Corynebacterium variabile	Anaerobic	13
Bacillota	Bacilli	Mycobacteriales	Corynebacteriaceae	Corynebacterium	Corynebacterium flavescens	Anaerobic	3
Bacillota	Clostridia	Mycobacteriales	Corynebacteriaceae	Corynebacterium	Corynebacterium vitaeruminis	Anaerobic	2
Bacillota	Bacilli	Mycobacteriales	Corynebacteriaceae	Corynebacterium	Corynebacterium sp.	Aerobic	1
Bacillota	Bacilli	Mycobacteriales	Corynebacteriaceae	Corynebacterium	Corynebacterium lubricantis	Anaerobic	1
Bacillota	Bacilli	Bacteroidales	Dysgonomonadaceae	Dysgonomonas	Dysgonomonas mossii	Anaerobic	12
Bacillota	Bacilli	Bacteroidales	Dysgonomonadaceae	Dysgonomonas	Dysgonomonas sp.	Anaerobic	4
Actinomycetota	Actinomycetes	Enterobacterales	Enterobacteriaceae	Edaphovirga	Edaphovirga cremea	Anaerobic	2
Pseudomonadota	Alphaproteobacteria	Enterobacterales	Enterobacteriaceae	Enterobacter	Enterobacter hormaechei	Anaerobic	2
Bacteroidota	Bacteroidia	Lactobacillales	Enterococcaceae	Enterococcus	Enterococcus casseliflavus	Anaerobic	29
Actinomycetota	Actinomycetes	Lactobacillales	Enterococcaceae	Enterococcus	Enterococcus mundtii	Anaerobic	24
Actinomycetota	Actinomycetes	Lactobacillales	Enterococcaceae	Enterococcus	Enterococcus faecalis	Anaerobic	12
Pseudomonadota	Alphaproteobacteria	Lactobacillales	Enterococcaceae	Enterococcus	Enterococcus faecium	Anaerobic	7
Pseudomonadota	Alphaproteobacteria	Lactobacillales	Enterococcaceae	Enterococcus	Enterococcus gallinarum	Anaerobic	4
Pseudomonadota	Alphaproteobacteria	Lactobacillales	Enterococcaceae	Enterococcus	Enterococcus hirae	Anaerobic	2
Bacillota	Bacilli	Lactobacillales	Enterococcaceae	Enterococcus	Enterococcus durans	Anaerobic	1
Pseudomonadota	Alphaproteobacteria	Lactobacillales	Enterococcaceae	Enterococcus	Enterococcus innesii	Anaerobic	1
Ascomycota	Sordariomycetes	Lactobacillales	Enterococcaceae	Enterococcus	Enterococcus lactis	Anaerobic	1
Pseudomonadota	Gammaproteobacteria	Enterobacterales	Enterobacteriaceae	Escherichia	Escherichia coli	Anaerobic and Aerobic	82
Pseudomonadota	Betaproteobacteria	Enterobacterales	Enterobacteriaceae	Escherichia	Escherichia fergusonii	Anaerobic	9
Actinomycetota	Actinomycetes	Bacillales	Bacillales incertae sedis	Exiguobacterium	Exiguobacterium mexicanum	Anaerobic and Aerobic	13
Pseudomonadota	Gammaproteobacteria	Bacillales	Bacillales incertae sedis	Exiguobacterium	Exiguobacterium profundum	Anaerobic	5
Pseudomonadota	Gammaproteobacteria	Bacillales	Bacillales incertae sedis	Exiguobacterium	Exiguobacterium sibiricum	Anaerobic	2
Bacillota	Bacilli	Bacillales	Bacillales incertae sedis	Exiguobacterium	Exiguobacterium antarcticum	Aerobic	2
Bacillota	Clostridia	Bacillales	Bacillales incertae sedis	Exiguobacterium	Exiguobacterium aquaticum	Aerobic	1
Pseudomonadota	Betaproteobacteria	Bacillales	Bacillales incertae sedis	Exiguobacterium	Exiguobacterium aurantiacum	Aerobic	2
Bacillota	Clostridia	Bacillales	Bacillales incertae sedis	Exiguobacterium	Exiguobacterium sp.	Aerobic	2
Bacillota	Clostridia	Actinomycetales	Actinomycetaceae	Flaviflexus	Flaviflexus salsibiostraticola	Anaerobic	2
Actinomycetota	Actinomycetes	Actinomycetales	Actinomycetaceae	Flaviflexus	Flaviflexus massiliensis	Anaerobic	1
Bacteroidota	Bacteroidia	Eubacteriales	Clostridiaceae	Hungatella	Hungatella xylanolytica	Anaerobic	1
Bacillota	Bacilli	Flavobacteriales	Weeksellaceae	Kaistella	Kaistella sp.	Aerobic	1
Actinomycetota	Actinomycetes	Eubacteriales	Lachnospiraceae	Lacrimispora	Lacrimispora celerecrescens	Anaerobic	2
Bacillota	Bacilli	Eubacteriales	Lachnospiraceae	Lacrimispora	Lacrimispora aerotolerans	Anaerobic	1
Bacillota	Bacilli	Lactobacillales	Streptococcaceae	Lactococcus	Lactococcus garvieae	Anaerobic	4
Bacillota	Bacilli	Bacillales	Bacillaceae	Lysinibacillus	Lysinibacillus macroides	Anaerobic	4
Bacillota	Bacilli	Bacillales	Bacillaceae	Lysinibacillus	Lysinibacillus sp.	Aerobic	2
Bacteroidota	Flavobacteriia	Bacillales	Bacillaceae	Lysinibacillus	Lysinibacillus fusiformis	Aerobic	1
Bacillota	Bacilli	Bacillales	Bacillaceae	Lysinibacillus	Lysinibacillus sphaericus	Aerobic	4
Bacillota	Bacilli	Bacteroidales	Porphyromonadaceae	Macellibacteroides	Macellibacteroides fermentans	Anaerobic	3
Bacillota	Bacilli	Micrococcales	Microbacteriaceae	Microbacterium	Microbacterium phyllosphaerae	Aerobic	1
Actinomycetota	Actinomycetes	Micrococcales	Micrococcaceae	Neomicrococcus	Neomicrococcus aestuarii	Aerobic	2
Bacillota	Clostridia	Bacillales	Paenibacillaceae	Paenibacillus	Paenibacillus sp.	Anaerobic	1
Bacillota	Clostridia	Bacillales	Paenibacillaceae	Paenibacillus	Paenibacillus timonensis	Anaerobic	1
Bacillota	Clostridia	Enterobacterales	Erwiniaceae	Pantoea	Pantoea agglomerans	Aerobic	1
Actinomycetota	Actinomycetes	Bacteroidales	Tannerellaceae	Parabacteroides	Parabacteroides chartae	Anaerobic	2
Actinomycetota	Actinomycetes	Eubacteriales	Clostridiaceae	Paraclostridium	Paraclostridium benzoelyticum	Anaerobic	14
Pseudomonadota	Alphaproteobacteria	Pleosporales	Didymosphaeriaceae	Paraconiothyrium	Paraconiothyrium brasiliense	Aerobic	27
Bacillota	Bacilli	Hyphomicrobiales	Brucellaceae	Pseudochrobactrum	Pseudochrobactrum asaccharolyticum	Aerobic	1
Bacillota	Bacilli	Hyphomicrobiales	Brucellaceae	Pseudochrobactrum	Pseudochrobactrum saccharolyticum	Aerobic	3
Bacillota	Bacilli	Eubacteriales	Peptostreptococcaceae	Romboutsia	Romboutsia sedimentorum	Anaerobic	8
Pseudomonadota	Gammaproteobacteria	Eubacteriales	Peptostreptococcaceae	Romboutsia	Romboutsia lituseburensis	Anaerobic	6
Bacillota	Clostridia	Bacillales	Planococcaceae	Rummeliibacillus	Rummeliibacillus suwonensis	Anaerobic	5
Bacillota	Clostridia	Enterobacterales	Enterobacteriaceae	Shigella	Shigella flexneri	Anaerobic and Aerobic	8
Ascomycota	Dothideomycetes	Bacillales	Staphylococcaceae	Staphylococcus	Staphylococcus epidermidis	Anaerobic	4
Pseudomonadota	Alphaproteobacteria	Xanthomonadales	Xanthomonadaceae	Stenotrophomonas	Stenotrophomonas koreensis	Aerobic	2
Pseudomonadota	Alphaproteobacteria	Pseudomonadales	Pseudomonadaceae	Stutzerimonas	Pseudomonas kunmingensis	Anaerobic	6
Pseudomonadota	Gammaproteobacteria	Pseudomonadales	Pseudomonadaceae	Stutzerimonas	Pseudomonas stutzeri	Anaerobic and Aerobic	5
Pseudomonadota	Gammaproteobacteria	Pseudomonadales	Pseudomonadaceae	Stutzerimonas	Stutzerimonas kunmingensis	Aerobic	2
Bacillota	Bacilli	Eubacteriales	Peptostreptococcaceae	Terrisporobacter	Terrisporobacter petrolearius	Anaerobic	9
Bacillota	Bacilli	Propionibacteriales	Propionibacteriaceae	Tessaracoccus	Tessaracoccus flavus	Anaerobic	1
Bacillota	Bacilli	Propionibacteriales	Propionibacteriaceae	Tessaracoccus	Tessaracoccus lapidicaptus	Anaerobic	1
Actinomycetota	Actinomycetes	Propionibacteriales	Propionibacteriaceae	Tessaracoccus	Tessaracoccus sp.	Anaerobic	1
Actinomycetota	Actinomycetes	Propionibacteriales	Propionibacteriaceae	Tessaracoccus	Tessaracoccus lubricantis	Aerobic	1
Pseudomonadota	Gammaproteobacteria	Lactobacillales	Carnobacteriaceae	Trichococcus	Trichococcus flocculiformis	Anaerobic	8
Actinomycetota	Actinomycetes	Lactobacillales	Carnobacteriaceae	Trichococcus	Trichococcus pasteurii	Anaerobic	8
Actinomycetota	Actinomycetes	Lactobacillales	Carnobacteriaceae	Trichococcus	Trichococcus collinsii	Anaerobic	6

## Sheet: Table. S4
Table.S4 the pathogen-host interaction and functions
Pathogen Gene	Function	Pathogen Species	Total Reads	Gene Count
RpoB	beta-subunit of the RNA polymerase	Acinetobacter baumannii	27100	901
secA	Iron utilization	Acinetobacter baumannii	1640	105
lipA	Lipase	Acinetobacter baumannii	822	49
CopA (ABUW_2707)	Copper-translocating P-type ATPase	Acinetobacter baumannii	796	33
lpxA	N-acetylglucosamine-1-phosphate uridyltransferase	Acinetobacter baumannii	10	2
adeJ	Multidrug efflux protein	Acinetobacter baumannii	4	1
adeN	TetR type regulator	Acinetobacter baumannii	4	1
katE	Hydroperoxidase	Acinetobacter nosocomialis	3272	188
katG	catalase-peroxidase	Acinetobacter nosocomialis	814	67
pdxS	Encodes the putative pyridoxal 5?phosphate synthase subunit PdxS	Actinobacillus pleuropneumoniae	814	46
LonA	Lon proteases	Actinobacillus pleuropneumoniae	378	21
cpxA	Sensor histidine kinase	Actinobacillus pleuropneumoniae	10	2
AaGPx3	Glutathione peroxidase	Alternaria alternata	8	1
abnik1;AbNIK1	Histidine kinase;Group III histidine kinase	Alternaria brassicicola	902	65
AlHK1	Group III two-component Histidine Kinase	Alternaria longipes	410	48
AoMls	Malate synthase	Arthrobotrys oligospora	432	34
TRPS	Tryptophan synthase	Aspergillus fumigatus	956	65
TUB1	Tubulin alpha-1 chain	Aspergillus fumigatus	422	7
Ilv3A	Dihydroxyacid dehydratase	Aspergillus fumigatus	404	15
gnoA	S-nitrosoglutathione reductase	Aspergillus fumigatus	108	10
mecA	Cystathionine-beta -synthase	Aspergillus fumigatus	68	5
GUS1	Glutamate-tRNA sythetase	Aspergillus fumigatus	50	5
aoxA	Mitochondrial respiration	Aspergillus fumigatus	24	1
ERG10	Acetyl-CoA acetyl-transferase	Aspergillus fumigatus	10	1
PAB1	Poly(A)-binding protein of cytoplasm and nucleus	Aspergillus fumigatus	8	1
BaTdp	TIR domain protein	Bacillus anthracis	40	1
Mfd	DNA repair	Bacillus cereus	122	8
pmr1	Calcium-transporting P-type ATPase	Beauveria bassiana	86	7
BbCypA	Cyclophilin	Beauveria bassiana	30	2
Trr1	Thioredoxin reductase	Beauveria bassiana	28	5
phr1 (EJP69699)	DNA photolyase	Beauveria bassiana	2	1
ubiquinol oxidase	complex III cytochrome bc1	Blumeria graminis	26	1
ClpV	Translocation of T6SS effector proteins essential for virulence	Bordetella bronchiseptica	832	22
BB_RS14645 (BB2918)	Putative type I polyketide synthase	Bordetella bronchiseptica	332	9
bscN	Putative ATP synthase in type III secretion	Bordetella bronchiseptica	58	3
hfq	Putative RNA-binding regulatory protein	Bordetella pertussis	1114	34
BvgS	Virulence sensor kinase	Bordetella pertussis	90	4
oppF (bb0335)	Oligopepeptide (Opp) transporter that drives transport by hydrolyzing ATP	Borreliella burgdorferi	8	1
oppD (bb0334)	Oligopepeptide (Opp) transporter that drives transport by hydrolyzing ATP	Borreliella burgdorferi	4	1
BOS1	Histidine Kinase	Botrytis cinerea	74	6
BCCAT2	Catalase	Botrytis cinerea	56	4
os-1 / bos1 / barA	two component histidine kinase	Botrytis cinerea	50	3
lon	Lon protease	Brucella abortus	6216	266
bab2_0277	choline dehydrogenase	Brucella abortus	1936	109
pyk	Pyruvate kinase	Brucella abortus	110	9
vtlR	LysR-family transcriptional regulator	Brucella abortus	52	3
bab2_0548	ABC transporter permease	Brucella abortus	18	1
bab2_0282	ABC transporter permease	Brucella abortus	12	1
BMEI1329	Two-component response regulator	Brucella melitensis	338	15
bpdA	cyclic-di-GMP-specific phosphodiesterase;Phosphodiesterase	Brucella melitensis	30	2
paaA	phenylacetic acid catabolism	Burkholderia cenocepacia	11760	334
ntrC	?54 activator protein	Burkholderia cenocepacia	10862	326
paaB	phenylacetic acid catabolism	Burkholderia cenocepacia	2434	82
bcal1635	Putative cyclic-di-GMP signaling protein	Burkholderia cenocepacia	124	9
paaE	phenylacetic acid catabolism	Burkholderia cenocepacia	86	1
tssM	Type VI secretion system protein	Burkholderia cenocepacia	52	3
paaC	phenylacetic acid catabolism	Burkholderia cenocepacia	38	6
paaD	phenylacetic acid catabolism	Burkholderia cenocepacia	12	1
bcam1161	Putative cyclic-di-GMP signaling protein	Burkholderia cenocepacia	6	2
rqpR (BCAL0534)	Response regulator	Burkholderia cenocepacia	4	1
gyrA;GyrA	DNA gyrase;DNA gyrase (bacterial topoisomerase II)	Burkholderia glumae	11702	303
GyrA	DNA gyrase (bacterial topoisomerase II)	Burkholderia glumae	10030	383
GyrA	DNA gyrase (bacterial topoisomerase II)	Burkholderia glumae	7734	170
aroB	3-dehydroquinate synthase	Burkholderia glumae	2420	131
aroA	3-phosphoshikimate 1-carboxyvinyltransferase	Burkholderia glumae	2382	67
GyrA	DNA gyrase (bacterial topoisomerase II)	Burkholderia glumae	1732	41
GyrA	DNA gyrase (bacterial topoisomerase II)	Burkholderia glumae	1204	45
hfq1 (bglu_1g14550)	RNA-binding protein Hfq	Burkholderia glumae	984	25
PVF11 (bglu_1g30730)	Putative TetR family transcriptional regulator	Burkholderia glumae	244	18
prtA (bglu_1g16590)	Serine metalloprotease	Burkholderia glumae	8	1
clpV-5	T6SS5 Effector	Burkholderia pseudomallei	324	19
ppk1	Polyphosphate kinase	Burkholderia pseudomallei	238	16
wcbL	Capsule	Burkholderia pseudomallei	62	3
Bx-cpl-1	Cathepsin L-like Cysteine Proteinase	Bursaphelenchus xylophilus	4	1
CaNIK1	Histidine Kinase	Candida albicans	90	6
Fdh3	Glutathione recycling enzymes/ S-nitrosoglutathione reductase	Candida albicans	60	3
PMR1	P-type ATPase transporter	Candida albicans	24	2
Tfp1	putative subunit of V-ATPase	Candida albicans	22	2
arf2	Small GTPases of the Arf (ADP-ribosylation factor) family which regulate membrane/protein trafficking	Candida albicans	16	1
COS1/CHIK1	Histidine Kinase	Candida albicans	14	2
ADE2	Phosphoribosylaminoimidazole carboxylase	Candida albicans	6	1
SIT4	Protein phosphatase	Candida albicans	6	1
map	Effector protein	Citrobacter rodentium	22	1
degP (ROD_01651)	Periplasmic serine endoprotease DegP-like	Citrobacter rodentium	4	1
rdoA (ROD_39001)	Putative regulatory protein kinase	Citrobacter rodentium	2	1
Vatr2	MocR family of transcriptional regulators	Clavibacter michiganensis	16	2
CdPpiB (CD630_00330)	Cyclophilin-type peptidyl-prolyl-cis/trans-isomerase	Clostridioides difficile	10	1
nadB	Putative L-aspartate oxidase	Coxiella burnetii	62	3
URE1	Urease	Cryptococcus gattii vgiii	1282	80
TCO1	Putative histidine sensor kinase	Cryptococcus neoformans	3806	257
gua1	GMP synthase	Cryptococcus neoformans	332	14
USX1	UDP-xylose synthase	Cryptococcus neoformans	246	22
PCK1	Phosphoenolpyruvate carboxykinase	Cryptococcus neoformans	130	6
ADE13	Bifunctional enzyme adenylosuccinate (ADS) lyase	Cryptococcus neoformans	100	4
URE1	Urease	Cryptococcus neoformans	88	3
ADE2	Phosphoribosylaminoimidazole carboxylase	Cryptococcus neoformans	52	4
UGD1	UDP-glucose dehydrogenase	Cryptococcus neoformans	46	2
GNO1	GSNO reductase	Cryptococcus neoformans	20	3
SOD2	Superoxide dismutase	Cryptococcus neoformans	2	1
clpA (Dda3937_02363)	ATP-dependent Clp protease ATP-binding subunit	Dickeya dadantii	3640	152
carA (Dda3937_01390)	Carbamoyl-phosphate synthase small subunit	Dickeya dadantii	2286	91
purL (Dda3937_03379)	Phosphoribosylformyl-glycineamide synthetase	Dickeya dadantii	1470	76
purF (Dda3937_02099)	Amidophosphoribosyl transferase	Dickeya dadantii	298	23
guaB (Dda3937_00004)	IMP dehydrogenase	Dickeya dadantii	164	17
degQ (Dda3937_00697)	Protease	Dickeya dadantii	138	5
ompR	DNA-binding response regulator in two-component regulatory system	Dickeya dadantii	116	6
lysA (Dda3937_02577)	Diamiopimelate decarboxylase	Dickeya dadantii	100	6
pyrE (Dda3937_03258)	Orotate phosphoribosyl transferase	Dickeya dadantii	62	4
opgG	Glucans biosynthesis protein	Dickeya dadantii	6	1
flhC (Dda3937_02784)	Flagellar transcriptional activator	Dickeya dadantii	6	2
leuA (Dda3937_04301)	2-Isopropylmalate synthase	Dickeya dadantii	4	1
glyA	Serine h ydroxymethyltra nsferase	Edwardsiella ictaluri	4288	192
gcvP	Glycine dehydrogenase	Edwardsiella ictaluri	3026	173
frdA	Fumarate reductase	Edwardsiella ictaluri	1160	38
RacA	Regulates production of ROS to maintain a symbiotic interaction withthe perennial rye grass.	Epichloe festucae	50	1
EAMY _3020;tssC-1	Type VI secretion system protein;T6SS-1 component	Erwinia amylovora	3644	103
EAMY _3005;clpV-1	Type VI secretion system protein;T6SS-1 component	Erwinia amylovora	1552	66
pgi	Glucose-6-phosphate isomerase	Erwinia amylovora	1390	48
purL	Phosphoribosylformylglycinamidine synthase	Erwinia amylovora	1124	59
guaB	Inosine-5'-monophosphate dehydrogenase	Erwinia amylovora	870	51
tssB-1;EAMY _3021	Type VI secretion system protein;T6SS-1 component	Erwinia amylovora	832	20
leuC	3-Isopropylmalate dehydratase large subunit	Erwinia amylovora	576	27
lon	Protease	Erwinia amylovora	572	27
AcrB	Multidrug efflux pump	Erwinia amylovora	452	20
metE	5-Methyltetrahydropteroyltriglutamate-homocysteine methyltransferase	Erwinia amylovora	382	13
carA	Carbamoyl-phosphate synthase small chain	Erwinia amylovora	326	15
asnB	Asparagine synthase B	Erwinia amylovora	250	12
rpoS	regulation of stress and starvation response	Erwinia amylovora	158	6
clpV-2;EAMY _3222	Type VI secretion system protein;T6SS-3 component	Erwinia amylovora	154	9
trpB	Tryptophan synthase beta chain	Erwinia amylovora	148	10
glmS	Glucosamine-fructose-6-phosphateaminotransferase	Erwinia amylovora	132	10
purF	Amidophosphoribosyltransferase	Erwinia amylovora	124	7
KatG	Bifunctional catalase/peroxidase	Erwinia amylovora	116	5
pyrC	Dihydroorotase	Erwinia amylovora	84	5
AcrD	a resistance-nodulation-cell division (RND) transporter	Erwinia amylovora	78	4
rpoN	a nitrogen limitation sigma factor;Sigma factor, regulating essential virulence gene expression	Erwinia amylovora	56	4
KatA	Monofunctional catalase	Erwinia amylovora	46	2
csrA	RNA-binding protein	Erwinia amylovora	32	2
EAMY _3024;tssM-1	T6SS-1 component;Putative type VI secretion system, effector protein	Erwinia amylovora	30	2
EAMY _3007;tssF-1	Type VI secretion system protein;T6SS-1 component	Erwinia amylovora	16	1
EAMY _3224	Type VI secretion system protein	Erwinia amylovora	6	1
argG	Argininosuccinate synthase	Erwinia amylovora	6	2
yegN	Multidrug efflux system subunit	Escherichia coli	3440	142
acs	Acetyl-coenzyme A synthetase	Escherichia coli	3028	165
actP	Acetate/glycolate:cation symporter	Escherichia coli	1740	45
htpG	heat shock protein 90 chaperone	Escherichia coli	1462	46
sdhB	Succinate dehydrogenase iron-sulfur subunit	Escherichia coli	582	22
sdhA	Succinate dehydrogenase avoprotein subunit	Escherichia coli	526	21
purT	Formate-dependent phosphoribosylglycinamide formyltransferase	Escherichia coli	386	15
ireA	Iron-regulated outer membrane virulence protein	Escherichia coli	254	7
speD	S-adenosylmethionine decarboxylase proenzyme	Escherichia coli	226	9
cheW	Chemotaxis protein	Escherichia coli	182	15
cheA	Chemotaxis protein	Escherichia coli	178	10
katN	Effector protein	Escherichia coli	132	5
fliC	Flagellin protein	Escherichia coli	18	1
nhaA	Antiporter gene	Escherichia coli	12	1
T6SS2	Type VI secretion systems (T6SSs) effectors	Escherichia coli	6	1
satP	Succinate-acetate/proton symporter	Escherichia coli	6	1
GyrA	DNA gyrase (bacterial topoisomerase II)	Flavobacterium psychrophilum	46	1
GyrA	DNA gyrase (bacterial topoisomerase II)	Flavobacterium psychrophilum	2	1
FTT1564	potential virulence factor	Francisella tularensis	794	35
FTT0846	-	Francisella tularensis	54	2
wbtA	-	Francisella tularensis	42	6
feoB	Ferric and ferrous iron acquisition	Francisella tularensis	32	2
katG2 (FGSG_12369)	Putative secreted catalase-peroxidase	Fusarium graminearum	680	43
NOS1	Ubiquinone oxidoreductase	Fusarium graminearum	416	32
MCC	Encoding methylcrotonyl-CoA-carboxylase	Fusarium graminearum	324	11
Fgleu1 (FGSG_09589)	3-Isopropylmalate dehydratase	Fusarium graminearum	288	21
GzOB039	transcription factor	Fusarium graminearum	106	4
GzCCAAT008	transcription factor	Fusarium graminearum	56	4
FgTRR (FGSG_00871)	Thioredoxin reductase	Fusarium graminearum	34	5
FgOXP1	5-Oxoprolinase	Fusarium graminearum	30	3
GzHOMEL025	transcription factor	Fusarium graminearum	28	2
FgHSP90	Ubiquitous chaperone, heat shock protein 90	Fusarium graminearum	24	2
GzOB002	transcription factor	Fusarium graminearum	14	1
FGSG_04416	protein kinase	Fusarium graminearum	12	1
GzC2H048	transcription factor	Fusarium graminearum	12	1
GzZC144	transcription factor	Fusarium graminearum	12	1
GzHMG032	transcription factor	Fusarium graminearum	8	1
GzOB013	transcription factor	Fusarium graminearum	8	1
FGSG_06610;ScOrtholog_YKL153W	Uncharacterized protein;-	Fusarium graminearum	2	1
FvCP01	Catalase-peroxidase	Fusarium verticillioides	774	39
FVEG_12529	fusaric acid biosynthesis	Fusarium verticillioides	64	3
FvCP02	Catalase-peroxidase	Fusarium verticillioides	10	2
hsdR	involved in pathogenicity	Glaesserella parasuis	480	16
rfaE	Part of cluster invloved in lipooligosaccharide synthesis	Glaesserella parasuis	44	2
hfq	stationary-phase and virulence gene regulation	Haemophilus ducreyi	240	11
dksA	RNA polymerase-binding transcription factor	Haemophilus ducreyi	4	1
galE	UDP-glucose 4-epimerase	Haemophilus influenzae	28	4
urease	virulence determinants	Helicobacter pylori	2058	93
htrA	Serine protease	Helicobacter pylori	10	1
GGT	virulence determinants	Helicobacter pylori	2	1
oqxB	Multidrug efflux pump	Klebsiella pneumoniae	1460	81
leuC	3-Isopropylmalate dehydratase large subunit	Klebsiella pneumoniae	1368	94
VK055_1952	Betaine aldehyde dehydrogenase	Klebsiella pneumoniae	382	11
acrB	Acriflavine resistance protein	Klebsiella pneumoniae	190	14
arnA	Hypothetical protein	Klebsiella pneumoniae	180	6
rarA	Holliday junction DNA helicase	Klebsiella pneumoniae	110	7
leuB	3-Isopropylmalate dehydrogenase	Klebsiella pneumoniae	68	5
yfiB	Outer membrane lipoprotein which acts as a sensor of YfiBNR system	Klebsiella pneumoniae	42	4
VK055_1980	HADa ATPase, P type	Klebsiella pneumoniae	38	4
pgaC	Production of poly-b-linkedN-acetylglucosamine	Klebsiella pneumoniae	14	1
leuD	3-Isopropylmalate dehydratase small subunit	Klebsiella pneumoniae	14	3
LpdA	Effector (plant avirulence determinant)	Legionella pneumophila	1182	52
ClpP	Involved in various cellular processes as well as virulence in bacteria	Legionella pneumophila	846	36
flaA	Flagellin;-	Legionella pneumophila	224	14
LssD	Functional Type 1 Secretion System	Legionella pneumophila	4	1
Tkt	Transketolase	Leishmania mexicana	54	3
fliM	Flagellar motor switch protein	Leptospira interrogans	62	1
CspB	Cold shock protein	Listeria monocytogenes	276	12
CspA	Cold shock protein	Listeria monocytogenes	254	15
CspD	Cold shock protein	Listeria monocytogenes	90	4
galU	Resistance to a Wall teichoic acid (WTA)-binding bacteriophage	Listeria monocytogenes	46	3
secA2	Protein translocase subunit SecA	Listeria monocytogenes	40	2
lmo1603	Aminopeptidase T	Listeria monocytogenes	2	1
aguB (LMOf2365_0045)	Putrescine carbamoyltransferase	Listeria monocytogenes	2	1
HIK1	Histidine Kinase	Magnaporthe oryzae	1674	114
MoLeu1 (MGG_01553);leu1 (MGG_01553)	3-Isopropylmalate dehydratase	Magnaporthe oryzae	562	43
CPXB	Catalase-Peroxidase	Magnaporthe oryzae	494	42
MGG_00383	Hypothetical protein	Magnaporthe oryzae	250	20
leu4 (MGG_13485)	2-Isopropylmalate synthase	Magnaporthe oryzae	78	6
CAM	-	Magnaporthe oryzae	74	2
MFP1	beta-oxidation	Magnaporthe oryzae	54	3
MoIlv1	Threonine deaminase	Magnaporthe oryzae	44	4
MoDeam	GlcN-6-phosphate deaminase	Magnaporthe oryzae	10	1
PbCYP3	Cyclophilin	Magnaporthe oryzae	8	2
MoHYR1;MoHyr1	Plant virulence;-	Magnaporthe oryzae	6	2
MoIVD (MGG_02540)	Isovaleryl CoA dehydrogenase	Magnaporthe oryzae	4	2
MoPRX1	Peroxiredoxin peroxidase	Magnaporthe oryzae	2	1
MoTRX2	thioredoxin oxidoreductase, a target of MoAP1 transcription factor governing oxidative response	Magnaporthe oryzae	2	1
MakatG1	Catalase-peroxidase	Metarhizium acridum	6178	285
mhk1	Group III histidine kinase	Metarhizium robertsii	3072	200
treS	Trehalose synthase	Mycobacterium tuberculosis	2718	175
Rv1837c (glcB)	Malate synthase G	Mycobacterium tuberculosis	1010	62
Rv2220 (glnA1)	Glutamine synthetase	Mycobacterium tuberculosis	922	39
CarD	RNA polymerase binding transcription factor	Mycobacterium tuberculosis	456	10
glgC	Glucose-1-phosphate adenylyltransferase	Mycobacterium tuberculosis	318	13
PepN	Probable aminopeptidase	Mycobacterium tuberculosis	298	17
Rv1093 (glyA1)	Serine hydroxymethyltransferase	Mycobacterium tuberculosis	296	16
GPM2;GLPX	Fructose bisphosphatase	Mycobacterium tuberculosis	238	12
pbpA	Transpeptidase	Mycobacterium tuberculosis	212	3
Rv0652 (rplL)	50S ribosomal protein	Mycobacterium tuberculosis	198	9
rv3115	Involved in hypoxia-responsive molybdenum cofactor biosynthesis	Mycobacterium tuberculosis	156	5
Zmp1	Zinc Metalloprotease;Peptidase M13	Mycobacterium tuberculosis	120	10
Rv3232c	Unknown, possible transcriptional regulator	Mycobacterium tuberculosis	102	6
tcrX	Two-Component Regulatory Systems	Mycobacterium tuberculosis	68	3
Rv3780	proteasome activator	Mycobacterium tuberculosis	56	4
rv3111	Involved in hypoxia-responsive molybdenum cofactor biosynthesis	Mycobacterium tuberculosis	40	6
Rv0392c	Possible dehydrogenase	Mycobacterium tuberculosis	38	2
Rv0462 (lpdC)	Dihydrolipoamide dehydrogenase	Mycobacterium tuberculosis	24	6
Rv3213c	Possible role in chromosome segregation	Mycobacterium tuberculosis	6	1
pnp	Polynucleotide phosphorylase	Neisseria meningitidis	9276	248
PilE	The ligands for TNF-a and IL-8 in a glycan-dependent manner, and their del-etion results in decreased virulence and increased survival in a mouse model	Neisseria meningitidis	190	12
ghsb	Glutathione synthetase	Neisseria meningitidis	94	10
cab (NMB0789)	Cysteine ATP binding protein	Neisseria meningitidis	4	1
motA	Flagellar motility	Pantoea ananatis	8	2
NIK1	Histidine kinase	Parastagonospora nodorum	246	17
Mls1;MLS1	Malate synthase	Parastagonospora nodorum	200	11
Als1;ALS1	Delta-aminolevulinic acid synthase;ALA synthase	Parastagonospora nodorum	14	1
tadA	Regulation of the Flp/Tad Pilus	Pectobacterium atrosepticum	262	18
RsmA	Carbon storage regulator homolog	Pectobacterium carotovorum	60	4
corA	Magnesium/nickel/cobalt transporter	Pectobacterium carotovorum	10	1
RsmA	Posttranscriptional regulator	Pectobacterium wasabiae	2	1
PeSat;PeCat	Sulfate adenylyltransferase;Catalase	Penicillium expansum	6	1
Psimpa1	Importin alpha subunit	Phytophthora sojae	4	1
PsAAT3	Aspartate aminotransferase	Phytophthora sojae	4	1
GroEL	folding of newly synthesized proteins, preventing misfolding and aggregation	Porphyromonas gingivalis	8774	410
CcoN2 (PA14_44340)	Orphan cbb3-type cytochrome oxidase subunit	Pseudomonas aeruginosa	13460	384
rmlA	Glucose-1-phosphate thymidylyltransferase	Pseudomonas aeruginosa	12792	410
clpP	ATP-dependent Clp protease proteolytic subunit	Pseudomonas aeruginosa	3814	80
mcpB (aer2, PA0176)	Chemoreceptor	Pseudomonas aeruginosa	3136	202
Flil	Flagellin	Pseudomonas aeruginosa	2252	81
CcoN1 (PA14_44370)	Orphan cbb3-type cytochrome oxidase subunit	Pseudomonas aeruginosa	2168	73
pnp	PNPase	Pseudomonas aeruginosa	2114	137
smc	Condensin	Pseudomonas aeruginosa	1444	62
murA	UDP-N-acetylglucosamine 1-carboxyvinyltransferase	Pseudomonas aeruginosa	1252	52
CcoN4 (PA14_10500)	Orphan cbb3-type cytochrome oxidase catalytic subunit	Pseudomonas aeruginosa	1218	40
kdpB	Transport of small molecules	Pseudomonas aeruginosa	1034	51
Ndk	Host-responsive regulator/Nucleoside diphosphate kinase	Pseudomonas aeruginosa	936	33
ppiB	Peptidyl-prolyl cis-trans isomerase	Pseudomonas aeruginosa	936	26
hmgA	Homogentisate 1-2-Dioxygenase	Pseudomonas aeruginosa	806	50
lsfA	1-Cys peroxiredoxin with thioldependent peroxidase activity	Pseudomonas aeruginosa	572	22
PA14_23420 (zbdP)	Putative zinc-binding dehydrogenase	Pseudomonas aeruginosa	558	20
nqrE (PA2995)	Na(+)-translocating NADH-quinone reductase	Pseudomonas aeruginosa	534	9
nqrF (PA2994)	Na(+)-translocating NADH-quinone reductase	Pseudomonas aeruginosa	506	11
putA	Bifunctional enzyme which converts proline to glutamate	Pseudomonas aeruginosa	318	11
PA2414	L-sorbosone dehydrogenase	Pseudomonas aeruginosa	240	21
Orn	Oligoribonuclease	Pseudomonas aeruginosa	194	6
RpoN	RNA polymerase sigma-54 factor;Cis-acting peptide of RNA polymerase sigma-54 factor	Pseudomonas aeruginosa	164	12
nqrD (PA2996)	Na(+)-translocating NADH-quinone reductase	Pseudomonas aeruginosa	112	6
cysB	LysR-type transcriptional regulator	Pseudomonas aeruginosa	100	5
nuoI (PA2644)	NADH-quinone oxidoreductase	Pseudomonas aeruginosa	98	5
dspI	Enoyl-coenzyme A (CoA) hydratase	Pseudomonas aeruginosa	92	3
gshB	Glutathione synthetase	Pseudomonas aeruginosa	88	7
pilA	Fimbrial protein	Pseudomonas aeruginosa	50	4
pqsH	Quorum sensing system to regulate several genes required for its survival and pathogenicity within the host.	Pseudomonas aeruginosa	44	3
MorA	Global/motility Regulator	Pseudomonas aeruginosa	44	3
PA3646	acyltransferases	Pseudomonas aeruginosa	30	2
nqrB (PA2998)	Na(+)-translocating NADH-quinone reductase	Pseudomonas aeruginosa	28	4
PA2078	Diol synthase	Pseudomonas aeruginosa	22	1
PA0336 (RppH)	Nudix-type RNA pyrophosphohydrolase	Pseudomonas aeruginosa	22	2
feoB	Ferrous iron transport protein	Pseudomonas aeruginosa	20	2
gshA	Glutamate-cysteine ligase	Pseudomonas aeruginosa	20	3
PA3613	unknown	Pseudomonas aeruginosa	16	1
ndh (PA4538)	NADH dehydrogenase	Pseudomonas aeruginosa	14	3
lolA	Cell envelope protein	Pseudomonas aeruginosa	8	1
nuoJ (PA2645)	NADH-quinone oxidoreductase	Pseudomonas aeruginosa	6	1
hopA1	Effector (plant avirulence determinant)	Pseudomonas cichorii	300	11
cipA	Phytotoxic Cyclic Lipodepsipeptides	Pseudomonas cichorii	158	9
cifA	Nonribosomal peptide synthethase-encoding gene responsible for cichofactin biosynthesis	Pseudomonas cichorii	20	1
vfr	Virulence regulator	Pseudomonas fluorescens	2	1
iaaH-1	biosynthesis of IAA	Pseudomonas savastanoi	2	1
carA	Encodes the predicted small chain of carbamoylphosphate synthetase	Pseudomonas syringae	2124	106
vfr	Virulence factor regulator	Pseudomonas syringae	200	4
spoT	guanosine-3,5-bis(diphosphate) 3-pyrophosphohydrolase	Pseudomonas syringae	186	8
algU	extracytoplasmic function(ECF) sigma factor	Pseudomonas syringae	134	7
AldA (PSPTO_0092)	Indole-3-acetaldehyde dehydrogenase	Pseudomonas syringae	130	5
PilA	Bacterial biolm formation, surface motility and virulence	Pseudomonas syringae	112	4
PSPTO_2691	Membrane protein, TerC family	Pseudomonas syringae	106	6
Lov	Light-oxygen-voltage (LOV) domain-containing protein	Pseudomonas syringae	42	2
PSPTO_2696	MutT/nudix family protein	Pseudomonas syringae	36	2
relA	GTP pyrophosphokinase	Pseudomonas syringae	20	2
BphP1	Red/far-red-light-sensing bacteriophytochrome	Pseudomonas syringae	8	1
RSc0454	FAD-linked oxidase	Ralstonia solanacearum	26824	1037
speC (RSc2365)	Ornithine decarboxylase	Ralstonia solanacearum	22066	458
aroG1	Phospho-2-dehydro-3-deoxyheptonate aldolase	Ralstonia solanacearum	4906	167
fabG1	3-ketoacyl-acyl carrier protein reductase	Ralstonia solanacearum	3218	84
rpoN1	Alternative sigma factor	Ralstonia solanacearum	2614	106
aroG2	Phospho-2-dehydro-3-deoxyheptonate aldolase	Ralstonia solanacearum	2314	103
fabG2	3-ketoacyl-acyl carrier protein reductase	Ralstonia solanacearum	74	6
fcs	feruloyl-CoA synthetase involved in HCA degradation	Ralstonia solanacearum	12	2
RSIPO_04290	Type 4 fimbrial biogenesis protein	Ralstonia solanacearum	4	1
beta-tubulin	beta-tubulin	Rhynchosporium commune	192	2
AS87_04050	Vi polysaccharide biosynthesis protein VipB/TviC;Lipopolysaccharide Biosynthesis and Pathogenicity	Riemerella anatipestifer	292	12
gldK (B739_0222)	Gliding motility-associated lipoprotein	Riemerella anatipestifer	72	3
ADE2	Phosphoribosylaminoimidazole carboxylase	Saccharomyces cerevisiae	26	1
COX15	Cytochrome c oxidase assembly	Saccharomyces cerevisiae	16	1
ADE4	Amidophosphoribosyltransferase	Saccharomyces cerevisiae	10	1
HSP90	Heat Shock Protein	Saccharomyces cerevisiae	2	1
sufB	Sulfur mobilization	Salmonella enterica	12666	464
STM14_1005	Putative acyl-CoA dehydrogenase	Salmonella enterica	9690	297
glnA	Glutamine synthetase	Salmonella enterica	5542	160
iscU	Fe-S cluster sensor	Salmonella enterica	4902	145
lon	ATP-dependent protease	Salmonella enterica	3750	112
ClpP	proteolytic component	Salmonella enterica	3544	91
flhA	Flagellar biosynthesis protein	Salmonella enterica	2236	100
pnp	polynucleotide phosphorylase, an exoribonuclease involved in RNA processing and degradation	Salmonella enterica	2136	79
RNase E	endoribonucleases	Salmonella enterica	1694	58
purA	Pathogenicity island;Adenylosuccinate synthetase	Salmonella enterica	1164	40
cheY	Chemotaxis regulator protein	Salmonella enterica	1074	30
STM14_1003	Putative electron transfer protein alpha subunit	Salmonella enterica	986	69
cheM	Methyl-accepting chemotaxis protein	Salmonella enterica	922	43
tsr	Methyl-accepting chemotaxis protein	Salmonella enterica	646	49
AcrB	Efflux pump membrane transporter	Salmonella enterica	350	16
thioredoxin 1	Redox activity	Salmonella enterica	340	17
cspC	Cold shock protein	Salmonella enterica	306	17
himD	Regulators of systemic infection	Salmonella enterica	254	11
ompR	Regulators of systemic infection	Salmonella enterica	250	13
cstA	Peptide-utilizing carbon starvation protein	Salmonella enterica	188	12
cheB	Chemotaxis	Salmonella enterica	172	12
bcsA	cellulose synthesis regulation	Salmonella enterica	152	6
rpoS	Regulators of systemic infection	Salmonella enterica	148	6
sufC	Sulfur mobilization	Salmonella enterica	148	13
greB	Transcription elongation factor	Salmonella enterica	138	4
clpV	ATPase	Salmonella enterica	104	3
cspE	Cold shock protein	Salmonella enterica	104	9
MacB	ABC-Type Efux Pump	Salmonella enterica	26	3
atpB	F0F1 ATP synthase subunit A	Salmonella enterica	26	2
cigR	Anti virulence factor	Salmonella enterica	24	1
ttrB	tetrathionate reductase	Salmonella enterica	24	1
pyrE	Orotate phosphoribosyltransferase	Salmonella enterica	24	2
tcp	Methyl-accepting chemotaxis protein	Salmonella enterica	22	1
fliC	Flagellar biosynthesis protein	Salmonella enterica	20	3
STM14_1007	Putative dehydrogenase	Salmonella enterica	18	4
iscR	Fe-S cluster sensor	Salmonella enterica	16	4
yeaB	RNA methyltransferase	Salmonella enterica	14	1
DksA	Response Regulator	Salmonella enterica	10	1
csrA	Regulators of systemic infection	Salmonella enterica	8	2
phoR	Histidine kinase	Salmonella enterica	6	1
greA	Transcription elongation factor	Salmonella enterica	4	1
amiC	N-acetylmuramoyl-L-alanine amidase	Salmonella enterica	4	1
iroC	Putative ABC transporter protein	Salmonella enterica	4	1
rpoE	Regulators of systemic infection	Salmonella enterica	2	1
lacA	lactose negativity	Salmonella enterica	2	1
Shk1	Two-component histidine kinase	Sclerotinia sclerotiorum	116	6
ClpX	Part of proteolytic complex	Staphylococcus aureus	4452	268
Rho	Transcriptional regulator	Staphylococcus aureus	874	55
ClpP	Part of proteolytic complex	Staphylococcus aureus	498	19
GAPDH	Glyceraldehyde-3-phosphate dehydrogenase	Staphylococcus aureus	154	4
ausA	Encodes subunits of the non-ribosomal peptide synthase	Staphylococcus aureus	84	3
rny;cvfA	Ribonuclease Y;Virulence factor;RNA modification enzyme regulating RNA degradation	Staphylococcus aureus	68	3
ClfA	Clumping factor A	Staphylococcus aureus	66	4
PstB	Phosphate import ATP-binding protein	Staphylococcus aureus	48	7
argF	Ornithine carbamoyltransferase	Staphylococcus aureus	46	3
Mqo	malate-quinone oxidoreductases	Staphylococcus aureus	24	1
MnhA1	Multi-subunit Na+/H+ (Mnh) antiporter	Staphylococcus aureus	14	1
rsmI	Ribosomal RNA small subunit methyltransferase I	Staphylococcus aureus	2	1
odhB	Dihydrolipoamide succinyltransferase	Staphylococcus aureus	2	1
fur	Global regulator/ regulation of Iron uptake	Stenotrophomonas maltophilia	50	2
recA	DNA recombination and repair	Streptococcus pneumoniae	1562	91
pyrR (SP_1278)	RNA cis-regulator	Streptococcus pneumoniae	16	2
MntE	Manganese Homeostasis	Streptococcus pyogenes	2	1
mnmE	Central tRNA-modifying GTPase	Streptococcus suis	136	6
IMPDH	Inosine-5'-monophosphate dehydrogenase	Streptococcus suis	28	2
adhE	Acetaldehyde-CoA/alcohol dehydrogenase	Streptococcus suis	14	2
MEP4	Metalloprotease	Trichophyton mentagrophytes	60	1
Upa2	Protein phosphatase	Ustilago maydis	6	1
beta-tubulin	beta-tubulin	Venturia inaequalis	208	4
VdOGDH (VDAG_10018)	Alpha-oxoglutarate dehydrogenase	Verticillium dahliae	116	2
ACC deaminase (VDAG_10392)	1-Aminocyclopropane-1-carboxylate deaminase	Verticillium dahliae	22	1
hmgA	homogentisate-1,2-dioxygenase	Vibrio campbellii	92	6
LonA	Protease Regulates Biofilm Formation, Motility, Virulence, and the Type VI Secretion System	Vibrio cholerae	3218	107
tatA	virulence;Translocate folded proteins	Vibrio cholerae	196	4
Hfq	RNA binding protein that modulates gene expression post-transcription	Vibrio cholerae	98	6
oadB	Oxaloacetate decarboxylase beta subunit	Vibrio cholerae	36	3
fadD	encoding a long-chain fatty acyl coenzyme A (acyl-CoA) ligase	Vibrio cholerae	22	3
CsrA	Small RNA-binding protein involved in the regulation of a wide range of cellular processes.	Vibrio cholerae	22	2
spoT	CT production	Vibrio cholerae	12	1
VcpD	Required for philus assembly and CT secretion	Vibrio cholerae	6	1
vexB	Multidrug efflux transporter	Vibrio cholerae	4	1
copA	Copper homeostasis	Vibrio tasmaniensis	36	2
VvpE	QS-dependent exoprotease	Vibrio vulnificus	40	2
nab2 (VV1_0808)	N-acetylneuraminate synthase	Vibrio vulnificus	10	2
OmpA1	putative ompa family outer membrane protein precursor	Xanthomonas albilineans	42	2
XC_1510	TldD protein, DNA gyrase control	Xanthomonas campestris	7708	300
XC_2203	Nucleotide diphosphate kinase	Xanthomonas campestris	3994	83
XC_0509	Phosphoribosylamine-glycine ligase	Xanthomonas campestris	2018	98
XC_0892	Glutamate-1-semialdehyde aminotransferase	Xanthomonas campestris	648	26
XC_0450	4-Hydroxyphenylpyruvate deoxygenase	Xanthomonas campestris	502	33
XC_0690	Sugar kinase, adenosine kinase	Xanthomonas campestris	454	25
XC_0979	Fructose-bisphosphate aldolase	Xanthomonas campestris	446	17
pip (proline iminopeptidase)	Effector protein	Xanthomonas campestris	430	15
galU	Uridine triphosphate (UTP)-glucose-1-phosphate uridylyltransferase	Xanthomonas campestris	378	12
XC_3615	Electron transfer flavoprotein alpha subunit	Xanthomonas campestris	304	14
XC_1565	N-5-glutamine S-adenosyl-L-methionine-dependent methyltransferase	Xanthomonas campestris	248	9
XC_0481	Anthranilate synthase component II	Xanthomonas campestris	214	20
hpaR2	encodes a putative TCS response regulator	Xanthomonas campestris	180	6
XC_2659	Quinoprotein glucose dehydrogenase	Xanthomonas campestris	174	7
NagZ	b-lactamase induction	Xanthomonas campestris	168	5
XC_2359	Elongation factor P	Xanthomonas campestris	148	3
XC_2162	Hypothetical protein with peptidase M14 domain	Xanthomonas campestris	138	3
XC_1876	Argininosuccinate lyase	Xanthomonas campestris	116	6
XC3221	proteins with this domain are involved in regulation of specic cellular processes, including the virulence of animal pathogens;Cyclic di-GMP binding protein domain	Xanthomonas campestris	114	4
XC_3703	Cyclic di-GMP Effectors	Xanthomonas campestris	106	3
XC_3287	Phosphoglycerate mutase	Xanthomonas campestris	100	6
prc	Tail-specific protease	Xanthomonas campestris	70	4
RavR	bifunctional enzyme involved in c-di-GMP synthesis and degradation	Xanthomonas campestris	66	4
XC_1182	Glutathione synthetase	Xanthomonas campestris	60	2
XC_3374	Asparaginase	Xanthomonas campestris	40	2
pobA	4-HBA degradation pathway components	Xanthomonas campestris	34	3
XC_0281	Oxidoreductase	Xanthomonas campestris	26	4
wxcX	Conserved hypothetical protein	Xanthomonas campestris	24	2
XC_4002	Conserved hypothetical protein	Xanthomonas campestris	24	1
HpaP (XC_1307)	Regulatory protein with ATPase and phosphatase activity	Xanthomonas campestris	12	2
XC_0520 (flp)	Fis-like DNA-binding protein	Xanthomonas campestris	12	1
ampG	b-lactamase induction	Xanthomonas campestris	10	1
XC_1481	Beta-lactamase	Xanthomonas campestris	10	1
XC_0423	Maltooligosyltrehalose trehalohydrolase	Xanthomonas campestris	6	1
XC_0630	Hypothetical protein with AIM24 domain	Xanthomonas campestris	4	1
Lon	Protease	Xanthomonas citri	4770	225
pstB	phosphate metabolism	Xanthomonas citri	1074	67
phoP	Virulence transcriptional regulatory protein	Xanthomonas citri	176	1
hupB (XAC1081)	Histone-like protein	Xanthomonas citri	172	8
TfmR (XAC3052)	TetR-family transcriptional regulator, T3SS and fatty acid mechanism regulator	Xanthomonas citri	170	5
XAC1722	2C-methyl-D-erythritol 2,4-cyclodiphosphate synthase	Xanthomonas citri	168	5
xanA	Phosphoglucomutase	Xanthomonas citri	114	5
treA	Trehalase	Xanthomonas citri	14	1
raxQ	Adenylylsulfate kinase protein required for Ax21 (synonym: AvrXa21) activity	Xanthomonas oryzae	4634	247
raxP (cysD)	Sulfate adenylyltransferase (ATP) required for Ax21 activity	Xanthomonas oryzae	2358	112
PXO_RS14975	Response regulator	Xanthomonas oryzae	1298	49
CspD ( WP_003488188.1)	Uncharacterized protein	Xanthomonas oryzae	1154	39
gigX1	Nucleotide sugar transaminase	Xanthomonas oryzae	540	24
PXO_RS06355	Response regulator	Xanthomonas oryzae	528	23
hshA	DSF-Controlled Virulence-Associated Genes	Xanthomonas oryzae	474	23
PXO_RS01340	Response regulator	Xanthomonas oryzae	384	16
PXO_RS06935	Response regulator	Xanthomonas oryzae	384	18
AsnB	Asparagine synthetase	Xanthomonas oryzae	288	9
Xoo3654	Negative regulator of Xoo virulence	Xanthomonas oryzae	274	11
PhoB	Two-component signal transduction system response regulator	Xanthomonas oryzae	224	6
PXO_RS06090	Response regulator	Xanthomonas oryzae	192	9
HisB	Bifunctional enzyme implicated in the imidazoleglycerol-phosphate dehydratase activity	Xanthomonas oryzae	186	4
ColR	-	Xanthomonas oryzae	180	2
filp	cyclic di-GMP receptor	Xanthomonas oryzae	160	5
CspB (WP_011408744.1)	Cold-shock protein	Xanthomonas oryzae	154	6
DetR;PXO_RS05125 (DetR)	A cytoplasmic signaling component of the TCS;Response regulator	Xanthomonas oryzae	142	6
PhoR	Two-component signal transduction system histidine kinase	Xanthomonas oryzae	134	5
PXO_RS12150/ PXO_RS13080	Response regulator	Xanthomonas oryzae	130	4
fleQ	Flagellar motility	Xanthomonas oryzae	112	6
PXO_RS20535	Response regulator	Xanthomonas oryzae	110	4
PXO_RS23080	Hybrid protein	Xanthomonas oryzae	74	2
PXO_RS19870	Response regulator	Xanthomonas oryzae	64	7
PXO_RS08445	Response regulator	Xanthomonas oryzae	58	4
sreK	two-component system regulatory protein	Xanthomonas oryzae	48	6
AroE (XOC_4333)	Shikimate 5-dehydrogenase	Xanthomonas oryzae	48	4
PdeK	Two-component system PdeK/PdeR regulates c-di-GMP turnover	Xanthomonas oryzae	46	3
PXO_RS08270 (RpfG)	Response regulator	Xanthomonas oryzae	40	2
PXO_RS08330	Response regulator	Xanthomonas oryzae	38	4
rsmAXoo	RNA-binding protein	Xanthomonas oryzae	34	4
PXO_03177	Conserved hypothetical protein	Xanthomonas oryzae	32	2
RpoN2	Flagellar motility	Xanthomonas oryzae	20	2
fliC (XOO2581);fliC	Flagellar motility;Non motile flagella	Xanthomonas oryzae	20	1
Prc	PDZ domain-containing proteases	Xanthomonas oryzae	20	1
PXO_RS02255;PXO_RS02040	Response regulator	Xanthomonas oryzae	20	1
PXO_RS15740	Hybrid protein	Xanthomonas oryzae	18	1
PXO_01122	PDZ domain-containing proteases	Xanthomonas oryzae	16	3
SSBX	Single-stranded DNA-binding protein	Xanthomonas oryzae	14	1
PXO_RS11855/ PXO_RS12785	Response regulator	Xanthomonas oryzae	14	2
PXO_RS15395	Response regulator	Xanthomonas oryzae	12	1
PXO_RS03980	Response regulator	Xanthomonas oryzae	10	1
raxC	Outer membrane protein required for Ax21 (synonym: AvrXa21) activity	Xanthomonas oryzae	6	1
CspA (WP_011258294.1)	Cold-shock protein	Xanthomonas oryzae	6	2
PXO_RS21535 (StoS);stoS	sensor histidine kinase;Hybrid protein	Xanthomonas oryzae	4	1
PXO_RS23555	Response regulator	Xanthomonas oryzae	4	1
PXO_RS02690	Response regulator	Xanthomonas oryzae	4	1
PXO_RS10565	Hybrid protein	Xanthomonas oryzae	2	1
PspB (PD_0218)	Serine protease, PspB	Xylella fastidiosa	1198	22
MqsRA	Toxin-Antitoxin System	Xylella fastidiosa	118	8
BfeA (PD_1198)	Ferric enterobacyin receptor, BfeA	Xylella fastidiosa	72	2
dinJ	antitoxin, DNA-damage-inducible protein	Xylella fastidiosa	50	5
gumD	-	Xylella fastidiosa	6	2
MopB	Outer membrane protein	Xylella fastidiosa	6	1
hfq	Multiple regulator	Yersinia enterocolitica	66	3
glpD	Glycerol-3-phosphate dehydrogenase involved in glycerol fermentation	Yersinia pestis	400	24
cobB (Yp_1760)	Protein deacetylase	Yersinia pestis	32	5
tcpYI	homology to members of the Toll/IL-1 receptor family	Yersinia pseudotuberculosis	98	2
iscR;IscR	Type III secretion system;HTH-type transcriptional regulator	Yersinia pseudotuberculosis	28	2
yscN	Probable ATP synthase	Yersinia pseudotuberculosis	26	2
YraS	Heat sensitive alkyl sulphatase	Yersinia ruckeri	58	4
sdi1	Succinate dehydrogenase	Zymoseptoria tritici	5080	208
Ip	succinate dehydrogenase subunit	Zymoseptoria tritici	158	9
ubiquinol oxidase	complex III cytochrome bc1	Zymoseptoria tritici	70	3

## Sheet: Table.S5
Table. S5 Metagenomic sequencing information
Samples	Insert Size (bp)	Read length (bp)	Raw reads	Raw base (bp)	Clean reads	Clean base(bp)	Percent in raw reads(%)	Percent in raw bases(%)
A01	460	150	112426684	16864002600	111391388	16653882842	99.0791	98.754
A02	460	150	94929062	14239359300	94189838	14080694001	99.2213	98.8857
A03	460	150	74266004	11139900600	73690566	11015677882	99.2252	98.8849
B01	460	150	105137984	15770697600	104303586	15594636891	99.2064	98.8836
B02	460	150	115830704	17374605600	115066036	17207318163	99.3398	99.0372
B03	460	150	91742662	13761399300	91086830	13627383840	99.2851	99.0261
C01	460	150	103461078	15519161700	102686394	15365212761	99.2512	99.008
C02	460	150	97555060	14633259000	96831224	14481542706	99.258	98.9632
C03	460	150	95461636	14319245400	94723538	14164221649	99.2268	98.9174

## Sheet: Table.S6
Table. S6 Abundance of ARG subtype and its type
type-subtype	A01	A02	A03	B01	B02	B03	C01	C02	C03
aminoglycoside__AAC(2')-Ib	0.000194641	5.74666e-05	0	0	0	0	0	7.14178e-05	0
aminoglycoside__AAC(3)-IIIb	0	0	5.34797e-05	0	9.14774e-05	7.7352e-05	0	0	0
aminoglycoside__AAC(3)-IIIc	0.000105413	0	0	9.92165e-05	0	7.38402e-05	0.000127735	0	4.44987e-05
aminoglycoside__AAC(3)-IIb	0	0	5.07653e-05	0	0	0	0	0	0
aminoglycoside__AAC(3)-IV	0.000108278	0	0.000106024	0	0	4.16242e-05	0	0	8.86795e-05
aminoglycoside__AAC(3)-IVb	0.000101338	9.02018e-05	0.000114725	0.000142327	0.000118555	8.64432e-05	0.000180173	0.000218607	0.000189775
aminoglycoside__AAC(3)-Ia	5.41957e-05	0.000185628	0	0.000491882	9.49773e-05	5.40794e-05	6.38389e-05	0.000206184	0.00025008
aminoglycoside__AAC(3)-Ib	0	0	8.43371e-05	0.00014134	8.02394e-05	0.000100865	0.00019411	0	0.000164115
aminoglycoside__AAC(3)-Ib/AAC(6')-Ib''	0	0	0	2.35196e-05	2.11409e-05	0	0	0	0
aminoglycoside__AAC(3)-Ic	0	5.86394e-05	0.000186493	0.000151068	4.31079e-05	5.61959e-05	7.87755e-05	0.000346376	0
aminoglycoside__AAC(3)-Id	0.000188656	0.000280801	9.39452e-05	0.000453386	0.000247925	0.000198357	0.000213113	8.63794e-05	0.000473064
aminoglycoside__AAC(6')-31	0.000261357	0.000234908	0.000393671	4.98087e-05	9.04562e-05	0	0.000121554	0.000653164	0.000328305
aminoglycoside__AAC(6')-32	0.000153358	0.000485974	0.000385604	0.000252093	0.000443144	0.000379964	0.000252458	0.00073114	0.000659588
aminoglycoside__AAC(6')-IIa	0.00157354	0.00133239	0.0013359	0.000934166	0.00101969	0.00093383	0.00109799	0.00181952	0.00205312
aminoglycoside__AAC(6')-IIb	0	0	0	4.77982e-05	0	0	0	0	0
aminoglycoside__AAC(6')-IIc	0.000253288	0.000291495	0.000226111	4.7486e-05	8.5367e-05	0.000389499	0.0002496	0.000352131	0.000522494
aminoglycoside__AAC(6')-Ib'	0	0	8.06703e-05	0	0	0	6.41164e-05	0	0.000136324
aminoglycoside__AAC(6')-Ib-cr	0	0	0	0	0	0.000116729	0	0	0.000122229
aminoglycoside__AAC(6')-Ib11	0	0	0	0	0	5.79799e-05	0	0	0
aminoglycoside__AAC(6')-Ib7	0	0	0	0	4.18211e-05	0.000104566	5.99164e-05	0	6.17668e-05
aminoglycoside__AAC(6')-Ie-APH(2'')-Ia	0	0	0	3.81797e-05	0	0	0	0	0
aminoglycoside__ANT(2'')-Ia	0	5.65959e-05	0	0.000187037	0	0	0	0	0
aminoglycoside__ANT(3'')-Ii-AAC(6')-IId fusion protein	0	0	0	0	1.77925e-05	4.63889e-05	0	0	2.68145e-05
aminoglycoside__ANT(6)-Ia	0	0	5.51145e-05	3.19331e-05	0	0	0	0	0
aminoglycoside__APH(3'')-Ib	0	0	0	0.000192125	4.95079e-05	4.1042e-05	0.000119911	0.000312954	0
aminoglycoside__APH(3')-IIIa	0	0	0	0	0	0	9.12364e-05	0	0
aminoglycoside__APH(3')-IIb	6.82165e-05	0	0	6.90919e-05	0	0	0	0	0
aminoglycoside__APH(3')-Ib	0	0	0	0	0	0	4.44399e-05	0	0
aminoglycoside__APH(6)-Ic	0	0	0	5.90642e-05	6.19392e-05	0	0	0	0
aminoglycoside__APH(6)-Id	0.00014437	0	0	0.000102286	0.000124564	8.15649e-05	0	0	0
aminoglycoside__aad(6)	0	0	0	3.28487e-05	5.70409e-05	0	0	0	0
aminoglycoside__aadA	0	3.2768e-05	0	0.000215859	4.89481e-05	9.09367e-05	8.24752e-05	9.36925e-05	7.61604e-05
aminoglycoside__aadA10	0	0	0	0	2.97398e-05	0	0	0	0
aminoglycoside__aadA12	0	0	0	0	6.26457e-05	0	4.67262e-05	0	4.23889e-05
aminoglycoside__aadA16	0	0	0	3.26149e-05	8.91458e-05	7.79943e-05	0	0	4.50836e-05
aminoglycoside__aadA17	0	0	0	0	0	4.16662e-05	0	0	0
aminoglycoside__aadA21	0	0	0	6.96942e-05	0	0	0	5.18933e-05	0
aminoglycoside__aadA22	0	0	0	3.48471e-05	0	4.08329e-05	0	0	0
aminoglycoside__aadA23	0	0	0	3.53853e-05	0.0002564	3.72325e-05	4.64989e-05	5.37702e-05	0
aminoglycoside__aadA25	0	0	0	0	0	0.000123332	0	0	0
aminoglycoside__aadA3	0	0	0	0	3.13229e-05	0	0	0	0
aminoglycoside__aadA5	0	0	0	7.06741e-05	0	0	0	5.10283e-05	0
aminoglycoside__aadA8	0	0	0	3.48471e-05	0	4.16662e-05	0	0	0
aminoglycoside__aadA8b	0	0	0	0	3.13229e-05	0	0	0	0
aminoglycoside__aadS	0	0	0	0	5.79928e-05	7.56002e-05	0	9.51076e-05	0
aminoglycoside__amrB	2.82612e-05	4.26836e-05	4.18403e-05	2.62413e-05	3.66975e-05	2.71066e-05	1.13111e-05	0	3.16611e-05
antibacterial_fatty_acid__farA	0	1.45911e-05	0	1.21769e-05	0	2.79662e-05	1.53612e-05	0	0
antibacterial_fatty_acid__farB	0	0	0	0	0	0	0	2.6866e-05	0
bacitracin__BahA	9.77734e-05	7.42037e-05	0.000122379	0.0001261	4.33716e-05	7.83978e-05	0.000102626	8.66701e-05	0.000169138
bacitracin__bacA	0.0562905	0.0563405	0.0587932	0.0520231	0.0529719	0.0603988	0.0631507	0.0622254	0.063932
bacitracin__bcrA	0.000134256	0.000218891	0.000115357	0.000126863	0.000161058	0.000198718	0.000131078	0.00018728	0.000204172
beta_lactam__ACC-3	0	0	0	0	0	0.000115105	0	0	0
beta_lactam__ACT-17	0	0	0	0	0	0	0	0	3.25857e-05
beta_lactam__ACT-31	0	0	0	0	0	0	0	0	6.65013e-05
beta_lactam__ACT-7	0	0	0	0	0	0	0	0	3.25857e-05
beta_lactam__ADC-6	0	0	0	0	0	0	3.20861e-05	0	0
beta_lactam__ADC-73	0	0	0	0	0	0	3.14444e-05	0	0
beta_lactam__ADC-79	0	0	0	0	0	0	0	3.56343e-05	0
beta_lactam__AER-1	0	0	0	9.10573e-05	2.76514e-05	3.46049e-05	3.96158e-05	0	0
beta_lactam__AIM-1	0	0	0	0	0	0	0	0	4.18102e-05
beta_lactam__ALG11-1	0	2.94588e-05	0	0	0	2.89742e-05	3.74918e-05	0	3.43553e-05
beta_lactam__ALG6-1	0.00012498	3.52389e-05	4.66772e-05	0.000171156	0.000179752	0.000237083	0.000108978	0.000255757	0.000277273
beta_lactam__BJP-1	0	0	0	6.17093e-05	0	0	0	0	0
beta_lactam__CAM-1	0	0.000187889	0.000123181	3.72521e-05	0	0	0	0	0
beta_lactam__CAR-1	0	0	0	0	0	0	3.59327e-05	0	0
beta_lactam__CARB-12	0	0	0	0	0	3.72883e-05	0	0	7.91781e-05
beta_lactam__CARB-6	0	0	0	0	0	3.72883e-05	0	0	0
beta_lactam__CARB-8	0	0	0	0	0	0	4.04134e-05	0	0
beta_lactam__CAU-1	0	0.000233441	0	0	0	0	0.000294255	0	4.20822e-05
beta_lactam__CGA-1	0	0	0	0	2.87878e-05	0	0	0	0
beta_lactam__CME-1	6.64615e-05	0	8.45315e-05	0	0	0	0	0	0
beta_lactam__CMY-81	0	0	0	0	0	0	3.16095e-05	0	0
beta_lactam__CRD3-1	0.00118444	0.000618906	0.00139126	0.000941356	0.000866681	0.0003537	0.00190702	0.00080985	0.00134295
beta_lactam__CTX-M-108	0	0	0	3.19331e-05	0	0	0	0	0
beta_lactam__CTX-M-137	3.00467e-05	0	0	0	0	0	0	0	0
beta_lactam__CTX-M-21	3.34611e-05	0	0	0	0	0	0	0	0
beta_lactam__CfxA3	0	0	0	0	5.13266e-05	0	0	0	0
beta_lactam__CfxA6	0	0	0	5.59415e-05	0	0	0	0	0
beta_lactam__Chryseobacterium meningosepticum BlaB	0	0	0	3.75575e-05	6.6168e-05	0	0	0	0
beta_lactam__DHT2-1	0	0	0	0	0	7.11195e-05	0	0	0
beta_lactam__EFM-1	0	0	0	2.97277e-05	0	0	0	0	0
beta_lactam__ESP-1	6.71529e-05	0	4.70892e-05	3.09578e-05	0	0	0	0	0
beta_lactam__Escherichia coli ampC	0	0	0	0	0	5.75524e-05	0	0	0
beta_lactam__FEZ-1	3.17103e-05	0	0	0	5.84249e-05	0	7.75688e-05	0.00014124	0.000114106
beta_lactam__FIA-1	3.91051e-05	0	5.84196e-05	3.75575e-05	0	0	0	0	0
beta_lactam__FOX-2	0	2.9022e-05	0	0	0	0	0	0	0
beta_lactam__FOX-5	0	0.000119379	0.00014465	2.58892e-05	2.32709e-05	2.81127e-05	0	0	0
beta_lactam__FOX-7	4.74984e-05	2.45427e-05	0.000232425	2.44812e-05	6.21903e-05	7.91129e-05	0	3.32877e-05	0
beta_lactam__GIM-1	0	0.00022412	5.81859e-05	0	0	0	0	0	0
beta_lactam__GIM-2	0	0	5.81859e-05	0	0	0	0	0	0
beta_lactam__GOB-11	0	0	0	0	0	0	0	4.64216e-05	0
beta_lactam__GOB-16	0	0	5.11839e-05	0	0	0	0	4.80223e-05	0
beta_lactam__GRD33-1	0	0	0	0	0	3.71593e-05	0	0	0
beta_lactam__IDC-1	0	0	0	0	0	0	0	0	2.75821e-05
beta_lactam__IDC-2	0	0	0	0	0	0	0	0	3.20722e-05
beta_lactam__IMP-14	0	0	0	0	3.34875e-05	0	0	0	0
beta_lactam__IMP-18	0	0	0	0	0	0	0	0	5.1498e-05
beta_lactam__IMP-19	0	0	0	0	3.34875e-05	0	0	0	0
beta_lactam__IMP-2	0	9.11055e-05	0	0	0	0	0	0	0
beta_lactam__IMP-24	0	9.11055e-05	0	0	0	0	0	0	0
beta_lactam__JOHN-1	0	4.61076e-05	0	3.69548e-05	3.32174e-05	0	0	0	0
beta_lactam__KHM-1	8.14826e-05	4.64978e-05	0	0	0	9.07834e-05	0	0	0
beta_lactam__KPC-16	0	3.90262e-05	0	0	0	0	0	0	0
beta_lactam__Klebsiella pneumoniae OmpK37	2.01906e-05	0	0	4.65091e-05	0	0.000172284	0	0	0
beta_lactam__L1 beta-lactamase	2.9567e-05	0	0	3.09578e-05	0	0	0	0	0
beta_lactam__LCR-1	0	0	0	0	6.46618e-05	0.000125598	0	0	0
beta_lactam__LEN-26	0	0	5.08618e-05	0	0	0	0	0	0
beta_lactam__LMB-1	0	0	4.29676e-05	3.01473e-05	0	0	0	0	0
beta_lactam__LRA-10	2.64957e-05	0	3.87906e-05	9.62615e-05	0	5.6106e-05	0	0	0.000131752
beta_lactam__LRA-12	9.76633e-05	0	4.96467e-05	8.9369e-05	2.69682e-05	0	0.000203838	0.000319406	0
beta_lactam__LRA-13	0	0	7.31199e-05	0	0	0	0	0	0
beta_lactam__LRA-17	2.56846e-05	0	3.83705e-05	2.67195e-05	2.17299e-05	0	6.35349e-05	0	3.27485e-05
beta_lactam__LRA-19	0.000158312	0	0	6.04752e-05	0	0	0	0	4.13838e-05
beta_lactam__LRA-2	0	0	0	2.97277e-05	2.72779e-05	0	0	0	0
beta_lactam__LRA-3	6.55834e-05	0	0	0	5.56691e-05	0	8.11154e-05	9.03837e-05	0
beta_lactam__LRA-5	0	0	0	2.81129e-05	0	6.72282e-05	3.61884e-05	0	3.88604e-05
beta_lactam__LRA-9	0	0	0	0	0	3.6406e-05	0	4.62674e-05	0
beta_lactam__MOX-3	0	0	0	0	0	2.23754e-05	0	0	0
beta_lactam__MOX-9	0	2.98555e-05	0	0	4.34568e-05	0	0	0	0
beta_lactam__MYO-1	0	0	0	0	0	0	0	0	0.0001324
beta_lactam__MYX-1	3.73072e-05	0	0	0	3.2207e-05	0	0	0	0
beta_lactam__NPS-1	3.66864e-05	0	0	0	0	0	0	0	3.99545e-05
beta_lactam__OCH-8	0	0	0	0	0	4.49567e-05	0	0	0
beta_lactam__OXA-1	0	0	0	4.65218e-05	0	4.58933e-05	0	0	0
beta_lactam__OXA-10	0	0	0	0	0	8.45586e-05	0	0.00011051	0
beta_lactam__OXA-118	0	0	0	0	0	0	0	0	4.66734e-05
beta_lactam__OXA-119	0	0	0	0.000139223	0	8.07447e-05	0	0.00010471	0
beta_lactam__OXA-12	0	0	0	0	2.73833e-05	0	0	0	4.79868e-05
beta_lactam__OXA-129	0	0	0	2.8721e-05	0	0	0	0	0
beta_lactam__OXA-164	0	0	0	0	0	0	0	0.00019895	0
beta_lactam__OXA-198	0	0	0	0.000104226	3.14424e-05	3.93157e-05	0	0	0
beta_lactam__OXA-2	0	0	0	0.000172038	3.88581e-05	0	0	0.000194445	0
beta_lactam__OXA-205	0	0	0	5.55485e-05	0	4.03723e-05	0	0	0
beta_lactam__OXA-209	0	0	0	3.14003e-05	0	0	8.88036e-05	0	0
beta_lactam__OXA-21	0	0	0	6.73332e-05	0	0	4.11122e-05	0	0
beta_lactam__OXA-22	0	0	0	6.81374e-05	0	0	0	0	0
beta_lactam__OXA-275	0	0	0	6.58954e-05	0	0	0	0	0
beta_lactam__OXA-29	0	0	0	3.44541e-05	3.09696e-05	0	0	0	0
beta_lactam__OXA-296	0	0	0	0	0	0	0	9.7093e-05	0
beta_lactam__OXA-3	3.54079e-05	3.99174e-05	0	0	0	0	0	5.06417e-05	0
beta_lactam__OXA-334	0	0	0	3.34481e-05	0	0	0	0	0
beta_lactam__OXA-34	0	0	0	0	0	0	8.4158e-05	0	0
beta_lactam__OXA-347	0	0	0	6.75789e-05	0	0	0	0	0
beta_lactam__OXA-36	0	0	0	6.89082e-05	0	7.58011e-05	8.51643e-05	0	0
beta_lactam__OXA-362	0	0	0	0	0	0	0	0	7.34406e-05
beta_lactam__OXA-373	0	0	0	3.34481e-05	0	7.83872e-05	8.79066e-05	0	4.53107e-05
beta_lactam__OXA-427	0	0	0	0.000175701	0	7.63754e-05	0	0	0
beta_lactam__OXA-46	0	0	0	6.60956e-05	6.19392e-05	4.03723e-05	0	0	0
beta_lactam__OXA-464	0	0	0	0	0	0	0	0.000107889	0
beta_lactam__OXA-485	0	0	0	0	3.20841e-05	0	0	0	0
beta_lactam__OXA-486	0	0	5.55209e-05	0	0	0	0	5.20914e-05	0
beta_lactam__OXA-5	0	0	0	0	2.89646e-05	0	0	0	0
beta_lactam__OXA-50	0	0	5.55209e-05	0	0	0	0	0	0
beta_lactam__OXA-53	0	0	0	3.33265e-05	0	0	0	0	0
beta_lactam__OXA-542	0	0.000246989	0	0	0	0	0	0	0
beta_lactam__OXA-551	6.60147e-05	0	0	0	0	0	0	0	0
beta_lactam__OXA-58	0	0	0	0	0	3.83537e-05	0	0	0
beta_lactam__OXA-724	0	0	0	0	3.12042e-05	0	0	0	0
beta_lactam__OXY-5-1	0	0	0	0	0	0	4.15283e-05	0	0
beta_lactam__OXY-5-2	0	0	0	0	0	0	4.15283e-05	0	0
beta_lactam__PAU-1	0	0	4.86335e-05	0.000187675	5.68053e-05	0.000110704	4.11031e-05	0	8.30155e-05
beta_lactam__PEDO-1	0	0	0	6.47434e-05	5.76078e-05	3.75491e-05	0	0	0
beta_lactam__PER-1	0	0	3.85541e-05	0	0	0	0	4.34072e-05	0
beta_lactam__PER-2	0	0	0	2.97558e-05	0	0	0	4.43115e-05	0
beta_lactam__PLN-1	6.05092e-05	0	0	0	0	0	0	0	0
beta_lactam__RSA-1	0	0	0	0	0	7.53617e-05	0	0	0
beta_lactam__Rm3	3.02683e-05	0	0	0	0	3.62854e-05	7.97563e-05	0	0
beta_lactam__SCO-1	0	0	0	0	2.39338e-05	0	0	0	0
beta_lactam__SGM-1	0	0	0	2.85508e-05	0	0	0	0	0
beta_lactam__SGM-3	0	0	0	3.02648e-05	0	0	0	0	0
beta_lactam__SGM-7	0	2.87621e-05	0	0	0	0	0	0	0
beta_lactam__SPG-1	3.41655e-05	0	0	9.64715e-05	0	0.000146878	0	0	0
beta_lactam__SPN79-1	0	0	0	6.45882e-05	0	0	0	0	0
beta_lactam__Sed1 beta-lactamase	0	0	0	0	0	0	0	0	3.96429e-05
beta_lactam__TEM-193	0	7.99628e-05	0	0	0	0	0	0	0
beta_lactam__TER-2	0	0	0	0	0	7.5627e-05	0	0	0
beta_lactam__THIN-B beta-lactamase	0.000154698	3.5462e-05	4.69726e-05	2.95944e-05	2.60693e-05	0.000102646	0.000152446	0	0.000191631
beta_lactam__TLA-1	0	0	4.63263e-05	2.85916e-05	0	3.48987e-05	0	0.00012862	7.2622e-05
beta_lactam__TLA-3	0	0	4.89974e-05	2.72383e-05	0	0	0	0	3.68986e-05
beta_lactam__TTU-1	0	0	0	0	3.39009e-05	0	0	0	0
beta_lactam__VEB-1	0	3.74782e-05	0	0.000386813	7.68793e-05	0.000214759	0	0	0.000254643
beta_lactam__VEB-3	0	3.74782e-05	0	0	0	0	0	0	0
beta_lactam__VEB-6	0	0	0	0	2.36156e-05	0	3.69903e-05	0	0
beta_lactam__VEB-9	0	0	0	0	0	3.59165e-05	0	0	0
beta_lactam__Yrc-1	0	0	0	0	0	0	3.14444e-05	0	0
beta_lactam__blaF	0	3.81156e-05	0	0	0	0	0	4.61014e-05	0
beta_lactam__cphA2	0	0	0	0	0	4.24468e-05	0	0	0
beta_lactam__cphA5	0	0	0	0.000108982	0	0	0	0	0
beta_lactam__cphA6	7.66706e-05	0	5.84383e-05	3.60819e-05	0	4.22797e-05	0	0	0
beta_lactam__cphA7	0	0	5.84383e-05	0	0	0	0	0	0
beta_lactam__imiS	7.66718e-05	0	0	0	0	0	0	0	0
beta_lactam__mecA	0	0	0	0	0	0	6.69639e-05	0	0
bleomycin__bleomycin resistance protein	0	0	0	0	0	8.15073e-05	0.000101562	0	0.000104698
chloramphenicol__Salmonella enterica cmlA	0	0	0	0	4.31079e-05	0	0	0	0
chloramphenicol__catB10	0	0	0	0	3.92282e-05	0	0	0	0
chloramphenicol__catB11	0	0	0.000141365	0	0	0	0	0	0
chloramphenicol__catB2	0	0	0	0	7.20517e-05	0	0	0	6.03262e-05
chloramphenicol__catB3	0	0	0	0.000130926	3.92282e-05	0.000301612	0	0	0
chloramphenicol__catB8	4.73137e-05	0	0	0	0	0	0	0	0
chloramphenicol__catB9	0	0	0	3.75863e-05	0	0	0	0	0
chloramphenicol__cmlA5	0	0	0	8.6272e-05	4.22457e-05	0	0	0	0
chloramphenicol__cmx	0	0	0	0	0	2.41024e-05	0	0	0
chloramphenicol__pexA	0	0	0	0	1.78248e-05	0	0	0	0
florfenicol__floR	0	0	0	9.16664e-05	2.03909e-05	0	0	0	0
fosfomycin__Acinetobacter baumannii AbaF	0	0	6.85077e-05	0	0	0	0	3.18134e-05	2.48055e-05
fosfomycin__FosA	0	0	0	0	0.000118042	0	0	0	0
fosfomycin__FosX	0	0.000285437	0	0	0	6.26183e-05	0	0	0
macrolide-lincosamide-streptogramin__LlmA 23S ribosomal RNA methyltransferase	6.78548e-05	0	0	9.57992e-05	5.62355e-05	3.81819e-05	0	0	0
macrolide-lincosamide-streptogramin__LpeA	0	0	0	0	1.16027e-05	0	0	0	0
macrolide-lincosamide-streptogramin__LpeB	3.7627e-05	1.06002e-05	2.18112e-05	1.26351e-05	2.77714e-05	4.14985e-05	4.81137e-05	1.0438e-05	1.23687e-05
macrolide-lincosamide-streptogramin__ere(A)	0	0	0	0.000335437	0.000178492	0.000123437	2.83129e-05	0	0.000350204
macrolide-lincosamide-streptogramin__ere(D)	0	0	0	0.00013661	0	0	0	0	0
macrolide-lincosamide-streptogramin__ereA2	0	0	0	4.58423e-05	0	0	0	3.34508e-05	0
macrolide-lincosamide-streptogramin__erm(31)	0	0	0	2.90429e-05	0	0	0	0	0
macrolide-lincosamide-streptogramin__erm(35)	0	0	0	2.81258e-05	0	0	0	0	0
macrolide-lincosamide-streptogramin__erm(42)	0	0	0	0	0	3.56779e-05	0	0	0
macrolide-lincosamide-streptogramin__erm(50)	0	0	0	3.48471e-05	0	0	0	0	0
macrolide-lincosamide-streptogramin__erm(B)	0	0	0	0.000150996	0.000133954	0.000351391	0	5.57059e-05	0
macrolide-lincosamide-streptogramin__erm(F)	0	8.51152e-05	5.4686e-05	0.000105472	2.90735e-05	0.000405371	0.000181101	0	4.7626e-05
macrolide-lincosamide-streptogramin__erm(W)	3.06703e-05	0	0	0	0	0	0	0	0
macrolide-lincosamide-streptogramin__linG	0	0	0	6.71413e-05	9.11423e-05	0.000196686	0	0	0.000134574
macrolide-lincosamide-streptogramin__lmrC	0	0	0	0	1.37553e-05	0	0	0	0
macrolide-lincosamide-streptogramin__lnu(C)	0	0	0	5.70233e-05	0	0	0	0	0
macrolide-lincosamide-streptogramin__lnu(D)	0	0	0	0.000166508	0	0	0	0	0
macrolide-lincosamide-streptogramin__lnu(F)	0	0	0	0	6.09668e-05	0	0	0	0
macrolide-lincosamide-streptogramin__lsa(B)	0	0	0	1.86276e-05	0	2.22728e-05	0	0	0
macrolide-lincosamide-streptogramin__lsa(E)	0	0	0	6.93506e-05	0	0	0	0	0
macrolide-lincosamide-streptogramin__macA	0.000190679	0.000152271	0.000268171	0.000283459	0.000209217	0.00020239	0.00021463	0.000194126	0.000169827
macrolide-lincosamide-streptogramin__macB	0.00154052	0.00177366	0.0015884	0.00174594	0.00162421	0.00191468	0.00199765	0.00209578	0.0020249
macrolide-lincosamide-streptogramin__mef(C)	0	0	0	0	6.11348e-05	0	0	0	0
macrolide-lincosamide-streptogramin__mef(En2)	0	0	0	2.33213e-05	4.19254e-05	0.000159591	0	0	0
macrolide-lincosamide-streptogramin__mel	0	0	0	0	0	9.84885e-05	0	3.3782e-05	0
macrolide-lincosamide-streptogramin__mph(A)	0	0	0	0	0.000108784	6.5043e-05	0	0	4.14003e-05
macrolide-lincosamide-streptogramin__mph(G)	0	0	0	0.000157136	2.23017e-05	0	0	0	0
macrolide-lincosamide-streptogramin__ole(C)	8.80472e-05	0.000169585	0	0.000115099	0.000114839	0.000217141	0	0.000103699	0.000145006
macrolide-lincosamide-streptogramin__optrA	1.45625e-05	0	0	0	0	0	0	0	1.85676e-05
macrolide-lincosamide-streptogramin__vat(A)	0	0	0	0	0	4.70352e-05	0	0	0
macrolide-lincosamide-streptogramin__vat(B)	0	0	0.000138631	0	0	0	0	0	0
macrolide-lincosamide-streptogramin__vat(F)	0.000944134	0.00135974	0.00099269	0.00177219	0.00152526	0.00141614	0.000272471	0.00012225	0.000825459
macrolide-lincosamide-streptogramin__vat(H)	0	4.23506e-05	0	0	0	0	0	0	0
multidrug__Acinetobacter baumannii AmvA	3.9582e-05	0	0	0	0	0	0	0	0.000101451
multidrug__Enterobacter cloacae acrA	0	0	0	0	0	1.78496e-05	2.043e-05	0	0
multidrug__Escherichia coli acrA	0	0.000103498	0	7.85208e-06	0	1.80337e-05	1.01118e-05	0	0
multidrug__Escherichia coli mdfA	0	5.46633e-05	0	2.32609e-05	0	0	0	0	0
multidrug__Klebsiella pneumoniae acrA	0	0	0	1.72702e-05	1.40805e-05	2.93433e-05	0	0	0
multidrug__MexA	1.91226e-05	0	1.3842e-05	3.54366e-05	6.01479e-06	2.74392e-05	0	2.56919e-05	1.23166e-05
multidrug__MexB	0.000754455	0.000632777	0.000484952	0.000907309	0.000942246	0.000942824	0.000424928	0.000550553	0.000484054
multidrug__MexC	0.000101498	0.000135228	4.93499e-05	8.68327e-05	0.000112515	4.41726e-05	0.000168722	2.15914e-05	8.68573e-05
multidrug__MexD	0.000133545	0.000154553	0.00013202	0.000104575	0.000130716	0.000146394	0.000103875	8.14014e-05	0.000142399
multidrug__MexE	3.12729e-05	5.43213e-05	9.83065e-05	5.40738e-05	5.37332e-05	2.60464e-05	5.49592e-05	1.14592e-05	5.19499e-05
multidrug__MexF	0.00171854	0.00185408	0.00184767	0.00160092	0.00158192	0.0018351	0.00209827	0.0019482	0.00184432
multidrug__MuxA	0	0	0	2.13672e-05	6.18284e-06	8.57449e-06	0	0	0
multidrug__MuxB	0.00245358	0.00240234	0.00233869	0.00176958	0.00198193	0.00241984	0.00281983	0.00340582	0.00277573
multidrug__MuxC	0.000666421	0.00061809	0.000727171	0.000569294	0.000446374	0.000644729	0.000753155	0.000739609	0.000765735
multidrug__OpmB	1.19709e-05	0	0	6.25959e-06	4.27616e-06	0	7.403e-06	0	0
multidrug__OpmH	1.36052e-05	3.859e-05	0	4.48836e-05	2.84852e-05	0	7.98869e-06	1.88768e-05	1.73469e-05
multidrug__OprJ	0	0	0	4.45798e-05	0	7.39794e-06	0	0	0
multidrug__OprM	2.69831e-05	7.42262e-05	0.000108347	9.73996e-05	0.00018193	0.000126489	9.62862e-05	0.000144281	6.21994e-05
multidrug__OprN	1.95069e-05	0	4.05888e-05	2.92996e-05	1.65353e-05	0.000104629	4.66586e-05	1.80965e-05	8.40988e-06
multidrug__OprZ	0	0	3.97532e-05	0	0	0	0	8.02101e-06	0
multidrug__Other_major_facilitator_superfamily_transporter	0	0	0	0	0	0	3.0108e-05	0	0
multidrug__ParS	0.000137895	0	0	0	0	0	0	2.99354e-05	0
multidrug__PmpM	2.04134e-05	2.34926e-05	0	3.9211e-05	1.76227e-05	6.84601e-05	7.11061e-05	0	0
multidrug__RanA	0.00424624	0.00442229	0.00467277	0.00475856	0.00392347	0.00243119	0.00360953	0.00464971	0.00467753
multidrug__RanB	0.000718683	0.000557723	0.000224117	0.00039773	0.000386079	0.000166322	0.000374013	0.00026752	0.00042462
multidrug__abcA	1.36858e-05	0	0	0	0	7.54697e-06	8.29422e-06	0	0
multidrug__abeM	4.34695e-05	9.90324e-05	0	8.18285e-05	0	2.44603e-05	0	0	0
multidrug__acrE	0	8.11812e-06	1.25943e-05	1.57078e-05	0	2.33396e-05	0	0	0
multidrug__acrF	0.00029725	0.000204671	0.000192821	0.00043021	0.000399503	0.000324944	0.0001402	0.000165361	0.00018313
multidrug__adeF	0.000300547	0.000292759	0.000192491	0.000275698	0.000282635	0.000231443	0.000354783	0.000294047	0.000241009
multidrug__adeI	0	0	1.3159e-05	1.5023e-05	7.30311e-06	3.62533e-05	0	0	0
multidrug__amrB	0.000334123	0.000248726	0.0002198	0.000322975	0.000262104	0.000357239	0.000269787	0.000218978	0.00020616
multidrug__bmr	0	0	3.81577e-05	0	2.16093e-05	0	0	0	0
multidrug__bpeF	5.72492e-05	9.69235e-05	5.86645e-05	0.000102244	8.39811e-05	8.11795e-05	0.00011513	0.000143946	8.27851e-05
multidrug__ceoB	0.000284546	0.000252947	0.00027967	0.000297283	0.000264007	0.00023566	0.000328599	0.000282483	0.000292366
multidrug__efpA	8.96105e-05	2.02804e-05	0.000154595	5.11704e-05	1.45916e-05	9.71765e-05	2.2723e-05	2.57508e-05	2.34248e-05
multidrug__efrA	1.65886e-05	2.86364e-05	0	0	0	9.52887e-06	2.05173e-05	0	0
multidrug__efrB	0.000118297	8.68656e-05	7.54468e-05	6.84595e-05	9.21877e-05	2.57306e-05	5.66923e-05	7.38642e-05	6.82419e-05
multidrug__emeA	0	0	0	0	0	0	3.07225e-05	0	3.15105e-05
multidrug__emrA	0.00014199	8.09223e-05	6.21644e-05	4.52013e-05	5.8483e-05	5.28242e-05	3.88122e-05	4.38225e-05	7.18965e-05
multidrug__emrB	5.66478e-05	6.97138e-05	8.66703e-05	7.81003e-05	8.68408e-05	6.33335e-05	0.000101709	7.15792e-05	8.97816e-05
multidrug__emrD	2.16875e-05	0	0	4.36096e-05	0.000106288	2.60119e-05	6.41722e-05	0	0
multidrug__emrK	8.55804e-06	0	0	8.70351e-06	0	9.43859e-06	0	0	0
multidrug__emrY	0	0	0	0	0	6.99156e-06	0	0	0
multidrug__mdsB	0.000143089	0.000148488	0.000117996	0.000134974	7.49505e-05	0.00015892	0.000194372	0.000139749	9.77456e-05
multidrug__mdsC	6.32104e-06	0	0	6.19737e-06	0	0	0	0	0
multidrug__mdtE	1.72264e-05	1.72263e-05	5.20254e-05	0	2.86946e-05	7.99285e-06	8.78425e-06	1.99095e-05	0
multidrug__mdtF	9.73224e-05	7.17407e-05	6.86801e-05	7.0628e-05	7.08766e-05	9.55747e-05	6.48468e-05	0.000108082	5.83725e-05
multidrug__mdtH	0	5.06477e-05	3.61852e-05	0.000160051	8.19693e-05	0	0	0	0
multidrug__mdtK	2.13067e-05	2.45207e-05	8.14191e-05	3.97838e-05	5.27223e-05	4.6998e-05	5.31709e-05	0	8.01804e-05
multidrug__mdtL	0	2.86598e-05	0	0	2.15539e-05	0	3.07225e-05	0	0
multidrug__mdtM	0	0	0	0	0	2.44105e-05	0	0	0
multidrug__mdtO	9.6013e-06	0	0	0	0	2.12853e-05	0	0	0
multidrug__mdtP	1.34379e-05	0	0	0	0	0	0	0	0
multidrug__mexJ	8.84393e-06	0	1.07853e-05	1.69879e-05	1.51171e-05	0	7.67922e-05	0	1.0816e-05
multidrug__mexK	0.00157695	0.00172706	0.00164797	0.00190491	0.00178919	0.00195551	0.00201252	0.00177063	0.002119
multidrug__mexN	5.75437e-05	6.02638e-05	5.52088e-05	7.93762e-05	7.35122e-05	7.68626e-05	7.21207e-05	3.4861e-05	6.04077e-05
multidrug__mexP	0.000175147	0.000164145	0.000126458	0.00013295	0.000132313	0.00013833	7.21379e-05	4.70245e-05	0.000122627
multidrug__mexQ	0.00114488	0.000927226	0.000949804	0.000722154	0.000765138	0.000783413	0.000585701	0.000637382	0.000657607
multidrug__mexV	1.74407e-05	0	0	7.959e-06	0	0	0	0	0
multidrug__mexW	0.000384153	0.000415163	0.000428847	0.000541171	0.000476103	0.000521135	0.000488005	0.000441931	0.000404114
multidrug__msbA	0.00235661	0.00164604	0.0019939	0.00213325	0.00182477	0.00237014	0.00181336	0.00248092	0.00167433
multidrug__mtrD	0.000192261	0.000178611	0.000267375	0.00014035	0.00014291	0.000190476	0.000102427	0.000126865	0.000131236
multidrug__mtrE	0	0	0	6.67511e-06	0	0	2.22202e-05	9.61109e-06	0
multidrug__opcM	0	0	7.93968e-06	0	0	0	0	0	0
multidrug__opmE	0.000142327	8.22862e-05	5.4214e-05	8.10111e-05	0.000141527	8.55528e-05	9.79448e-05	6.54251e-05	8.89289e-05
multidrug__oprA	0.000105445	4.67551e-05	6.23534e-05	4.10915e-05	2.75843e-05	3.82496e-05	5.67127e-05	4.16598e-05	3.68158e-05
multidrug__oprC	0.000110539	0.0001009	8.77163e-05	0.000101391	6.90191e-05	0.000116535	0.000144827	0.000107158	9.75325e-05
multidrug__oqxA	0	0	0	0	1.39026e-05	0	1.0267e-05	0	0
multidrug__oqxB	0.000294733	0.000212431	0.00018877	0.000276102	0.000230032	0.000155154	0.000207859	0.000128919	0.000259564
multidrug__qacE	0	0	0	7.6515e-05	0	0.000181308	0	0.000124072	0.000184269
multidrug__qacEdelta1	0	0	0.000126491	0.000798565	0.000361094	0.000186766	0	0.000118678	0.000436237
multidrug__qacH	0	0	0	8.1616e-05	7.48901e-05	0	0	0.000124072	0
multidrug__sdeY	0.000266028	0.00017502	0.000198664	0.000265577	0.000261485	0.000248845	0.000153486	0.000170492	0.000160636
multidrug__smeD	4.89229e-05	4.72815e-05	1.25578e-05	6.13148e-05	3.3476e-05	9.12945e-05	2.03777e-05	2.33286e-05	4.14238e-05
multidrug__smeE	0.000599777	0.000484873	0.000388503	0.000674449	0.000556246	0.000676209	0.000518465	0.000480475	0.000427014
multidrug__smeF	6.25435e-06	2.42977e-05	2.00692e-05	6.02049e-06	1.61941e-05	4.25696e-05	0	2.81482e-05	2.5282e-05
multidrug__tap	2.38073e-05	0	0	0	4.02832e-05	0.000139858	8.83365e-05	0	0
multidrug__tolC	5.37371e-06	1.77216e-05	5.93959e-05	4.39302e-05	1.73678e-05	1.48788e-05	1.63856e-05	9.79444e-06	0
multidrug__ykkD	3.87973e-05	0	0	0	0	0	0	0	0
mupirocin__Bifidobacteria intrinsic ileS conferring resistance to mupirocin	0.000889293	0.000932334	0.0009024	0.000556548	0.000816304	0.00102633	0.001236	0.000563601	0.000987159
mupirocin__mupA	2.9109e-05	2.23333e-05	0	1.79e-05	2.34778e-05	1.07014e-05	1.17609e-05	5.05923e-05	2.1774e-05
mupirocin__mupB	8.81053e-05	7.26152e-05	8.13294e-05	5.64912e-05	7.14472e-05	3.73406e-05	3.99719e-05	2.5615e-05	0.00012877
novobiocin__novA	0.00215457	0.0019993	0.00137782	0.00126545	0.00140859	0.00238504	0.002129	0.00158121	0.0017337
other_peptide_antibiotics__ArnT	0	0	0	0.000149358	7.47542e-05	0	0	0	0
other_peptide_antibiotics__microcin efflux pumu gene yojI	3.59654e-05	0	5.37291e-05	3.38512e-05	0	1.84306e-05	4.04391e-05	0	0
pleuromutilin_tiamulin__TaeA	0.000162838	0.000135522	8.65861e-05	0.00019483	0.000262299	0.000146786	3.75497e-05	8.46764e-05	0.00013255
polymyxin__ICR-Mo	3.56125e-05	0	0	0	0	1.71972e-05	0	0	0
polymyxin__arnA	0.000422382	0.000707205	0.000441054	0.000593889	0.000355634	0.000710317	0.000491325	0.000923074	0.000871385
polymyxin__eptA	3.59654e-05	0	0	1.67546e-05	2.64321e-05	0	1.70743e-05	2.03678e-05	0
polymyxin__mcr-10.1	0	0	0	0	0	3.9848e-05	0	0	0
polymyxin__mcr-3.1	0	0	0	0	0	0	2.2261e-05	0	0
polymyxin__mcr-3.3	0	0	0	0	0	0	2.23022e-05	0	0
polymyxin__mcr-4.3	0	2.07135e-05	0	0	0	0	0	0	0
polymyxin__mcr-4.5	0	2.11362e-05	0	0	0	0	0	0	0
polymyxin__mcr-5.1	5.12234e-05	0	2.06233e-05	2.80384e-05	3.87262e-05	1.92319e-05	4.4483e-05	0	3.84456e-05
polymyxin__mcr-5.2	7.78857e-05	0	5.32838e-05	3.04876e-05	1.44719e-05	0	0	7.29482e-05	2.18102e-05
polymyxin__mcr-6.1	0	0	2.15201e-05	0	0	0	0	0	0
polymyxin__mcr-7.1	0	2.07903e-05	0	0	0	0	0	0	0
polymyxin__pmrF	0.000120959	3.4091e-05	0	0	0.000100768	6.73827e-05	0	0	0
polymyxin__rosA	0.000885305	0.000926511	0.00105249	0.000732153	0.000813352	0.000873102	0.00102233	0.00125232	0.00103901
polymyxin__rosB	0.00125715	0.00144344	0.00124012	0.00137129	0.00108474	0.00136312	0.00121741	0.00129423	0.00119994
polymyxin__ugd	0.0042248	0.00379171	0.00327548	0.00384775	0.00451326	0.00475213	0.00364742	0.00337753	0.00372154
puromycin__puromycin resistance protein	0	0	0	0	0	0	4.00675e-05	0	0
quinolone__Acinetobacter baumannii AbaQ	0	7.58799e-05	0	0	1.82066e-05	0	0	3.08051e-05	0
quinolone__QepA2	3.46103e-05	0	4.9381e-05	1.64709e-05	1.48051e-05	0.000126094	0	5.45067e-05	0.0001666
quinolone__QepA4	0.00020144	0.00019468	0.000194619	0.000245234	0.000220432	8.32051e-05	0.00032947	0.000262177	0.000202795
quinolone__QnrE2	0	0	0	0	0	5.12066e-05	0	0	0
quinolone__QnrS2	0	0	0	4.20403e-05	0	0	0	0	0
quinolone__QnrVC4	0	0	0	4.20403e-05	0	0	0	0	0
quinolone__QnrVC7	0	0	0	0	7.63484e-05	0	0	0	0
quinolone__lfrA	1.97141e-05	2.22341e-05	0	0	1.66786e-05	0	0	0	0
quinolone__mfpA	0	0	0	0	0	0	0	0	6.92268e-05
quinolone__norB	0	1.95048e-05	6.38423e-05	0	6.65345e-05	0	4.25898e-05	0	0
quinolone__qepA	0.000364381	0.000277028	0.000249229	0.000314046	0.000222406	0.000167697	0.00037853	0.000456221	0.000311382
rifamycin__RbpA	0	9.82981e-05	0.000127601	0	0	0	0	0	0
rifamycin__arr-1	0.000667025	0.000628507	0.000903056	0.00075861	0.00109572	0.000895048	0.000678902	0.000385656	0.00104006
rifamycin__arr-2	0.00024641	7.47065e-05	0.00017302	0.000119719	4.84765e-05	0.000127734	0	0.000547228	0
rifamycin__arr-3	0.000259658	0.000878183	0.000284992	0.000124691	0.000466255	0.000711553	0.00048009	0.000642475	0.000165535
rifamycin__arr-4	0.000131154	0.000140265	0.000174162	5.11233e-05	0.000155792	7.01325e-05	0.000235949	0.000174545	0.000165535
rifamycin__arr-5	6.62392e-05	0.000150938	0	6.23455e-05	0.000108718	0	7.86495e-05	0	7.93893e-05
rifamycin__arr-8	6.35897e-05	0	0	0	0	7.30547e-05	0.000160576	0	0
rifamycin__iri	0.000301993	0.000107731	0.000300893	0.000263298	6.86936e-05	0.000158084	0.000125437	2.85522e-05	0.00039899
rifamycin__rgt1438	0	0	0	0	0	0	2.75082e-05	0	0
rifamycin__rphA	0.000848398	0.000555738	0.0004592	0.000312016	0.000466268	0.000761373	0.000617717	0.000498133	0.00048858
rifamycin__rphB	0.000923678	0.00108888	0.000619592	0.000925873	0.00108537	0.00128672	0.000843547	0.000571868	0.000778167
sulfonamide__sul1	0	0	0	0.000722509	0.00121958	0.000403153	8.63312e-05	0	0.0010772
sulfonamide__sul2	0	0	0	0.000102019	0.000339081	0.000237279	3.64761e-05	6.35243e-05	0
sulfonamide__sul3	0	0	4.96659e-05	6.47161e-05	5.49748e-05	0	0	0	0
sulfonamide__sul4	6.57777e-05	7.56999e-05	0	0.000159014	0.000227871	0.00029171	0	0.000126163	8.65166e-05
tetracycline__otr(A)	0.000435501	0.000347007	0.000257464	0.000192679	0.000157724	0.00018743	0.00024615	0.000223496	0.000126876
tetracycline__otr(C)	2.26459e-05	0	0	0	0	2.93468e-05	2.80091e-05	0	0
tetracycline__tet(32)	0	0	0	0	1.28919e-05	0	0	0	3.92545e-05
tetracycline__tet(33)	0	2.8095e-05	0	0	0	5.38487e-05	0	0	0
tetracycline__tet(34)	6.06476e-05	0	0	0	0	0	0	0	0
tetracycline__tet(36)	0	0	0	0.000115144	5.2275e-05	4.93119e-05	0	0	3.91932e-05
tetracycline__tet(39)	0	0	0	0.000186563	0.00012641	2.71874e-05	0	0	0
tetracycline__tet(41)	0	2.61863e-05	0	0	0	0	0	0	0
tetracycline__tet(43)	0	0	0	0	0	8.31894e-05	0	0	0
tetracycline__tet(44)	0	0	0	0	0	1.67797e-05	0	6.39747e-05	0
tetracycline__tet(47)	0	0	7.08188e-05	0	3.92957e-05	2.64053e-05	8.70593e-05	0	0
tetracycline__tet(49)	0	0	0	0	0	0	0	0	3.14257e-05
tetracycline__tet(50)	0	0	0	0	4.24635e-05	0	0	0	0
tetracycline__tet(51)	2.56741e-05	0	0	0	0	0	2.98492e-05	0	3.14257e-05
tetracycline__tet(52)	0	0	0	0	0	2.7536e-05	0	0	0
tetracycline__tet(53)	0	0	0	0	0	4.64379e-05	0	0	0
tetracycline__tet(56)	0	0	0	0	2.0745e-05	0	0	3.50847e-05	0
tetracycline__tet(59)	0	0	0	4.62916e-05	2.05948e-05	0	0	0	0
tetracycline__tet(A)	0	0	0	0	0	6.06068e-05	0	0	0
tetracycline__tet(C)	0	0	0	0.000117197	0.000127437	0.000141452	0	0	0
tetracycline__tet(D)	0	0	0	2.62307e-05	0	0	0	0	0
tetracycline__tet(E)	0	0	0	0	3.81904e-05	2.65161e-05	0	0	0
tetracycline__tet(G)	0	0	0	0	4.25676e-05	0.000177656	0	0	0
tetracycline__tet(M)	1.33722e-05	0	2.22998e-05	8.57903e-05	7.86668e-05	1.40622e-05	0	0	0
tetracycline__tet(O)	1.55491e-05	0	0	0	2.31528e-05	1.57771e-05	0	1.69995e-05	0
tetracycline__tet(O/W)	0	0	0	0	0	0	0	2.17942e-05	0
tetracycline__tet(Q)	0	0	0	8.58943e-05	7.60568e-05	0.00025125	0	0	0.000193684
tetracycline__tet(S)	0	0	0	2.87525e-05	0	1.70955e-05	0	0	1.97637e-05
tetracycline__tet(V)	0.000130521	7.04092e-05	7.02343e-05	6.49002e-05	1.92026e-05	7.33825e-05	5.93025e-05	0	5.62033e-05
tetracycline__tet(W)	0	0	0	2.80994e-05	0	5.0761e-05	0	2.13583e-05	0
tetracycline__tet(X)	0	0	0	2.3743e-05	0	0	0	0	0
tetracycline__tetA(48)	0.000681318	0.000480723	0.000246668	0.000292279	0.00026468	0.000707331	0.000133997	0.000590353	0.000291782
tetracycline__tetA(P)	0	0	0	4.36419e-05	0	0	0	0	0
tetracycline__tetB(60)	7.03578e-06	0	0	0	0	0	8.91429e-06	0	0
tetracycline__tetX2	0	0	0	2.88201e-05	0	6.82303e-05	0	0	0
trimethoprim__DfrA36	4.99342e-05	0.000282642	7.30749e-05	0.000134283	3.44863e-05	0.000110144	0	0	0.000248173
trimethoprim__DfrB9	0	0	0	0	0.000381505	0	0.000545127	0.000157119	0.000285853
trimethoprim__dfrA12	0	6.7915e-05	0	0	0	0	0	8.27148e-05	0.000147415
trimethoprim__dfrA15	0	0	0	0	5.41968e-05	0	0	0	0
trimethoprim__dfrA17	0	0	0	5.83745e-05	5.45846e-05	0	0	0	0
trimethoprim__dfrA21	0	0	0	0	0	0	5.9583e-05	0	0
trimethoprim__dfrA22	0	0	0	0	0	0	0.00014151	0	0.000125917
trimethoprim__dfrA27	0	0	0	0.000231115	0	0	0	0	0
trimethoprim__dfrA28	0	0	0	0	0.000107083	0	0	0	0
trimethoprim__dfrA3	0.000105492	0	0	0.000161637	0.000272937	0.000121758	0.000128958	0.000392004	0.000439488
trimethoprim__dfrA7	0	0	0	5.83745e-05	0	0	0	0	0
trimethoprim__dfrB2	0.00133498	0.00190578	0.00167463	0.00116778	0.00152817	0.00172521	0.00180238	0.00135337	0.00102647
trimethoprim__dfrB3	0.000249671	0.000275605	0.000357762	0.000232597	0.000306066	0.000264121	0.000601845	0.000149977	0.000919279
trimethoprim__dfrB5	0	0	0	0	0	0.000120821	0.00012289	0	0
trimethoprim__dfrB6	0.000101907	0.000114347	0	0.000115099	0	0	0.000151249	0.000171403	0
trimethoprim__dfrD	0	0	0	5.65728e-05	0	0	0	0	0
trimethoprim__dfrG	0	0	0	0.000113356	0	0.000131498	0	0	0
trimethoprim__dfrK	0	0	0	5.62257e-05	0	0	0	0	0
vancomycin__vanA	0	2.73365e-05	0	2.75054e-05	0	0	0	0	0
vancomycin__vanC	0	0	0	0	0	0	0	3.07678e-05	0
vancomycin__vanD	0.000114712	0	0	0	0	0	0	0	0
vancomycin__vanF	0	0	0	0	2.40172e-05	0	0	0	0
vancomycin__vanHA	2.96225e-05	0	0	0	0	0	0	0	0
vancomycin__vanHO	0	0.000192103	0	0	0	0	0	0	0
vancomycin__vanI	0.000131336	3.22011e-05	0	5.26712e-05	0	3.02295e-05	0	0	3.42195e-05
vancomycin__vanO	2.87164e-05	3.23872e-05	8.32256e-05	0	0	0	0	0	3.14882e-05
vancomycin__vanXA	0	5.66073e-05	0	0	0	0	0	0	0
vancomycin__vanXF	0	5.12766e-05	0	0	0	0	0	0	0
vancomycin__vanXI	4.82038e-05	0	0	0	0	0	0	0	0
vancomycin__vanXO	4.68133e-05	5.54752e-05	0	4.62962e-05	0.000162391	0	5.67184e-05	0	0.000179064

## Sheet: Table.S7
Table.S7 Relative abundance of MGE subtype
Num	MGE subtype	A01	A02	A03	B01	B02	B03	C01	C02	C03
1624	delta-tnpA	0	0	0	0	0.0020202	0.0040404	0	0	0
193	IncP(6)	0	0	0	0	0	0.00124069	0	0	0
192	IncP(Beta)	0	0	0	0.00343643	0	0	0	0	0
238	IncQ1	0.00222222	0	0	0	0	0	0	0	0
169	IncY	0.00261438	0	0	0	0	0	0	0	0
1791	int2	0	0.00082713	0	0.00165426	0	0	0	0	0
635	int2	0.00204499	0	0	0	0	0	0	0	0
1034	intI1	0	0	0	0	0.00401606	0	0	0.00401606	0
1060	intI1	0	0	0	0.00252525	0.00252525	0.00252525	0.00252525	0	0.00252525
1588	intI1	0	0	0	0.00505051	0.00252525	0.00252525	0.00252525	0.00252525	0.00252525
1750	intI1	0	0	0	0.00312989	0.00156495	0.00156495	0.00156495	0.00156495	0.00156495
1793	intI1	0	0	0	0.00446429	0	0	0	0	0
269	intI1	0	0	0	0.00262467	0.00524934	0.0104987	0.00262467	0.00262467	0.00262467
272	intI1	0	0	0	0.004	0	0.002	0.002	0.002	0.002
419	intI1	0	0	0	0.00287356	0.00574713	0.00287356	0.00287356	0.00287356	0.00287356
460	intI1	0	0.000986193	0	0.00788955	0.0177515	0.00394477	0	0.00197239	0.00493097
499	intI1	0	0	0	0.00421941	0	0	0	0	0
542	intI1	0	0.00295858	0	0.0147929	0.0295858	0.00690335	0.000986193	0.00295858	0.00591716
843	intI1	0	0	0	0.0137615	0.00152905	0.00764526	0.00152905	0.00152905	0.00152905
1395	Int-Tn916	0	0	0	0.000821018	0	0.00492611	0	0	0
661	IS10	0	0	0	0	0	0	0	0.00148588	0
336	IS26	0	0	0	0.00931099	0.00558659	0.0018622	0.00372439	0	0
755	IS26	0	0	0	0.0170213	0.00283688	0.00141844	0	0.00567376	0.00567376
1151	IS621	0	0.00102041	0	0	0	0	0	0	0
324	IS903	0.00142045	0	0	0	0	0	0	0	0
1054	IS91	0	0	0	0	0.00378788	0	0	0	0
1213	IS91	0.00294985	0	0	0	0	0	0	0	0
1385	IS91	0.00310078	0	0	0.00775194	0.00310078	0.00155039	0	0	0.000775194
1398	IS91	0	0	0	0.00166667	0.0025	0	0	0	0
1438	IS91	0	0	0	0.000952381	0	0	0	0	0
1554	IS91	0	0.000843882	0	0	0	0	0	0	0.000843882
1669	IS91	0	0	0	0	0.00258398	0	0.00775194	0.00258398	0.00516796
1735	IS91	0	0	0	0.00618716	0.000773395	0.00464037	0.00154679	0.00386698	0.000773395
2012	IS91	0	0	0.00411523	0	0	0	0	0	0
2059	IS91	0	0	0	0.00961538	0	0	0	0	0
2116	IS91	0	0	0	0.00196592	0.000655308	0	0	0	0
2137	IS91	0	0	0	0.00469484	0	0	0	0	0
2421	IS91	0	0	0	0.00332005	0.000664011	0.000664011	0	0	0.000664011
2649	IS91	0	0	0	0.00248756	0.00248756	0	0	0	0
2655	IS91	0	0	0	0	0.000870322	0	0	0	0
2687	IS91	0	0.00387597	0	0.00258398	0.00193798	0.00710594	0.00322997	0	0.00193798
2693	IS91	0	0	0	0.00367647	0.00490196	0.00245098	0	0	0.00122549
270	IS91	0.00274977	0	0	0.00366636	0.00274977	0.00183318	0.00091659	0	0.00183318
2727	IS91	0.0011534	0	0	0	0	0	0	0	0
294	IS91	0	0	0	0.00582524	0.00582524	0	0	0	0
325	IS91	0	0	0	0.00248756	0	0	0	0	0
327	IS91	0.003663	0	0	0.003663	0	0	0.003663	0	0
417	IS91	0	0	0	0.00428449	0.00342759	0.0017138	0	0	0.000856898
426	IS91	0	0	0	0	0.00314465	0	0	0	0.00628931
466	IS91	0	0	0	0	0.00330033	0.00330033	0	0	0
486	IS91	0	0.00169779	0.00169779	0	0	0	0	0	0
514	IS91	0	0	0	0.00897436	0.00641026	0.00192308	0.000641026	0.000641026	0.00192308
525	IS91	0	0	0	0.00241546	0.00241546	0	0	0	0
625	IS91	0	0	0	0.00701754	0	0	0	0	0
719	IS91	0	0	0	0.00196078	0.00261438	0.00130719	0	0	0.000653595
743	IS91	0	0	0	0.00165837	0	0	0	0	0
775	IS91	0	0	0	0.00198413	0.00396825	0	0	0	0
782	IS91	0	0	0	0	0	0.00598802	0.00199601	0.00199601	0
814	IS91	0	0.00169779	0.00169779	0	0.000848896	0	0	0	0
829	IS91	0	0	0	0	0.00260926	0	0	0	0
854	IS91	0	0	0	0.00333333	0	0	0	0	0.00333333
1744	ISCR1	0	0	0	0.00759494	0.007173	0.00337553	0.000843882	0	0.000843882
2058	ISCR20-transposase	0	0	0	0.00307929	0	0	0	0	0
485	ISCR21	0.00261438	0	0	0.00457516	0	0	0	0	0.000653595
281	ISCR-orf513	0	0	0	0.00162206	0.00162206	0	0	0	0.00162206
1850	ISRj1	0	0	0	0.000937207	0	0	0	0	0
1199	istA	0.002	0	0	0.00133333	0.000666667	0.00266667	0	0.00266667	0.00133333
2636	istA	0	0.00267201	0	0	0	0	0	0	0
347	istA	0	0	0	0.00628931	0.00314465	0.00157233	0	0	0
548	istA	0.00133333	0	0	0	0.000666667	0.00466667	0	0	0
670	istA	0	0	0	0.0055788	0.0055788	0	0	0	0
820	istA1	0.00132538	0	0	0	0.00198807	0.00132538	0	0	0
1394	istA11	0.000823045	0	0	0	0	0	0	0	0
1487	istA11	0.00291545	0	0	0	0.00291545	0.00194363	0.00194363	0	0.00194363
2339	istA15	0.000662691	0	0	0	0.00331345	0.00397614	0	0	0
2485	istA17	0.000662691	0	0	0	0.000662691	0.00463883	0	0	0
1870	istA3	0	0	0	0.00130463	0	0	0	0	0
735	istA7	0	0	0	0	0.00198807	0.00265076	0	0	0
1278	istA9	0.00225225	0	0	0	0	0	0	0	0
1440	istB	0	0	0	0	0	0	0	0.0026455	0
2281	istB	0	0	0.00125313	0	0	0	0	0	0
384	istB	0	0	0	0	0.00127226	0	0	0	0
844	istB	0.00248756	0	0	0.00497512	0.00124378	0.00497512	0	0.00124378	0
2479	istB1	0	0.00121655	0	0	0.00121655	0	0	0	0
1130	qacEdelta	0	0	0	0.00766284	0.0114943	0	0	0.00383142	0.0114943
1529	qacEdelta	0	0	0	0.00564972	0.0112994	0	0	0	0.0169492
1653	qacEdelta	0	0	0	0.0138889	0.00462963	0.00462963	0	0	0.00462963
1816	qacEdelta	0	0	0	0.0113379	0.00907029	0.00226757	0	0.00226757	0.00907029
1922	qacEdelta	0	0	0	0.0114943	0.00862069	0	0	0.00287356	0.00862069
2279	qacEdelta	0	0	0	0.0140351	0.0105263	0.00701754	0	0.00350877	0.0105263
2280	qacEdelta	0	0	0	0.00892857	0	0	0	0	0
2410	qacEdelta	0	0	0	0.00966184	0	0	0	0	0
2484	qacEdelta	0	0	0	0.0201149	0.0114943	0.00862069	0	0.00287356	0.0114943
2639	qacEdelta	0	0	0	0.0141243	0.0112994	0.00847458	0	0.00282486	0.0112994
267	qacEdelta	0	0	0	0.0201149	0.0114943	0.00862069	0	0.00287356	0.0114943
367	qacEdelta	0	0	0	0.0045819	0.00114548	0.00114548	0	0.00114547	0.00343643
721	qacEdelta	0	0	0	0	0	0	0	0.003003	0
863	qacEdelta	0	0	0	0.0117647	0.00941176	0.00705882	0	0.00235294	0.00941176
13	rep4	0	0	0	0	0.00120773	0	0	0	0
15	rep4	0	0	0	0.00116959	0	0	0	0	0
1999	Tn916-orf13	0	0	0	0	0	0	0	0	0.00107181
2640	Tn916-orf14	0	0	0	0	0.00199601	0	0	0	0.000998004
2646	Tn916-orf15	0	0	0	0.000909504	0	0.000909504	0	0	0.000909504
2634	Tn916-orf16	0	0	0	0	0.000408497	0	0	0	0
1532	Tn916-orf18	0	0	0	0	0.00200803	0	0	0	0
1311	tniA	0	0	0	0.00694444	0.00462963	0.00462963	0.00925926	0.00925926	0
1354	tniA	0	0	0	0	0	0	0	0.000582751	0
1489	tniA	0	0.00337838	0	0.00337838	0.00225225	0.00112613	0	0	0
1491	tniA	0	0.00119474	0	0.00477897	0.00119474	0.0041816	0.00238949	0.0041816	0.00119474
1930	tniA	0	0	0	0.00177305	0.000443262	0	0	0	0
2053	tniA	0	0	0	0.00977995	0.0146699	0.0146699	0	0	0.00488998
2261	tniA	0	0	0	0	0.00118835	0	0.000594177	0.000594177	0
2429	tniA	0	0	0	0.00477897	0.0119474	0.00955795	0	0	0.00477897
2635	tniA	0	0	0	0.00119048	0	0	0	0	0
2795	tniA	0	0.00524934	0	0.00787402	0.00524934	0.00612423	0.00349956	0.00699913	0
2804	tniA	0	0	0	0.00755124	0.00647249	0.00539374	0.00431499	0.00647249	0
285	tniA	0	0.00415225	0	0.00899654	0.0124567	0.00899654	0	0.00276817	0.00276817
360	tniA	0	0.00379507	0	0.00822264	0.00822264	0.0056926	0.00253004	0.00506009	0.00126502
569	tniA	0	0	0	0.00116347	0.00116347	0	0.000581734	0.000581734	0
682	tniA	0	0	0	0	0.0011655	0.000582751	0	0	0
748	tniA	0	0	0	0.00645161	0.0129032	0.00967742	0	0	0.00322581
776	tniA	0	0	0	0.00672043	0.00268817	0.00403226	0.00537634	0.00806452	0
838	tniA	0	0	0	0.00232693	0	0.00116347	0	0	0
596	tniAb	0	0	0	0	0	0.000523286	0	0	0
1018	tniB	0	0	0	0.00220022	0	0	0	0	0
1271	tniB	0	0	0	0.00110011	0	0	0	0	0
1409	tniB	0	0	0	0.00660066	0	0	0.00330033	0	0
1977	tniB	0	0	0	0.00238949	0	0	0	0	0
2013	tniB	0	0	0	0.00469484	0	0.00469484	0	0.00234742	0
2801	tniB	0	0	0	0.00220022	0	0	0	0.00220022	0
332	tniB	0	0	0	0.00442478	0	0.00442478	0	0.00221239	0
361	tniB	0	0	0	0.00615006	0.00492005	0	0.00861009	0	0.00246002
385	tniB	0	0	0	0.00137174	0.00274348	0	0.00411523	0	0
439	tniB	0.00220022	0	0	0.00110011	0	0	0	0	0
473	tniB	0	0	0	0.00650054	0.00216685	0.00216685	0.00541712	0.00108342	0.00216685
345	tnpA	0	0	0	0	0	0.000690131	0	0	0
1000	tnpA	0	0	0	0.00455063	0.00113766	0.00113766	0.00113766	0	0.00113766
1008	tnpA	0.000952381	0	0	0	0	0	0	0	0
1016	tnpA	0	0	0	0.00745156	0.0104322	0.00298063	0.00298063	0	0
1019	tnpA	0	0	0	0	0	0	0	0	0.000334001
1021	tnpA	0.00168776	0.00253165	0	0	0	0	0	0	0
1033	tnpA	0.000918274	0.000918274	0	0.000459137	0.000459137	0	0.00275482	0	0
1037	tnpA	0	0	0	0	0	0.0014556	0	0	0.0014556
1044	tnpA	0	0.000656814	0	0.00262726	0	0	0	0	0.00131363
1089	tnpA	0	0	0	0.000757576	0	0	0	0	0
1090	tnpA	0	0	0	0	0	0	0.00206398	0	0
1091	tnpA	0.00104493	0.00139324	0.00557297	0.0296064	0.0163706	0.0174155	0.00766284	0.00243817	0.0111459
1110	tnpA	0	0	0.000498256	0.00946687	0.00348779	0.00348779	0.000996512	0	0.000498256
1121	tnpA	0	0	0	0.000674082	0	0	0	0	0
1128	tnpA	0	0.0010352	0	0.000345066	0	0	0	0	0
1132	tnpA	0	0	0	0.015873	0.010101	0.00721501	0.002886	0	0
1136	tnpA	0	0	0	0.00326797	0.00261438	0.00130719	0	0	0.000653595
1138	tnpA	0	0	0	0.00194175	0	0	0.002589	0	0
1141	tnpA	0.000336022	0	0	0	0	0	0	0	0
1159	tnpA	0	0	0	0.000337041	0	0	0	0	0
1162	tnpA	0	0	0	0	0.000784314	0	0	0	0
1169	tnpA	0	0	0	0.000664673	0.00132935	0.000332336	0	0	0
1176	tnpA	0	0	0	0.00406504	0.00101626	0.00203252	0	0	0
1182	tnpA	0	0.0017452	0	0	0	0	0	0	0
1203	tnpA	0	0	0	0.00332502	0.00207814	0	0	0	0.000415628
1204	tnpA	0	0	0	0	0	0.00630915	0	0	0
1218	tnpA	0.000623441	0	0	0.00561097	0.00311721	0.00374065	0.00124688	0	0
1233	tnpA	0	0	0	0	0	0	0	0	0.000848176
1283	tnpA	0	0	0	0.0111643	0.0111643	0.00478469	0	0	0
1287	tnpA	0	0.00643087	0.00643087	0	0	0	0	0	0
1321	tnpA	0	0	0	0	0.003367	0	0	0	0.00112233
1323	tnpA	0.00101937	0	0	0	0	0	0	0	0
1403	tnpA	0	0.000686577	0	0.00274631	0	0	0	0	0
1424	tnpA	0	0	0	0	0.000668003	0	0	0	0
1433	tnpA	0	0	0	0.00662252	0.00220751	0.00220751	0	0	0
1456	tnpA	0	0.000672721	0	0.00302725	0.00269088	0.00403633	0.00100908	0.00134544	0.00269088
1466	tnpA	0.00154321	0	0.00308642	0.0154321	0.0185185	0.0123457	0.0154321	0.00617284	0.0200617
1485	tnpA	0	0	0	0	0	0	0.00206398	0	0
1486	tnpA	0	0	0	0.0021645	0	0	0	0	0
1500	tnpA	0	0	0	0.0042735	0	0	0	0	0.002849
1501	tnpA	0.000662032	0.000331016	0	0	0	0	0	0	0
1503	tnpA	0	0	0	0	0	0.000797448	0	0	0
1510	tnpA	0	0	0	0	0.00206398	0	0	0	0
1519	tnpA	0	0	0	0.00284091	0	0.000710227	0	0	0
1522	tnpA	0	0	0	0.00576923	0.0025641	0	0.000641026	0	0.00128205
1524	tnpA	0	0	0	0.00266667	0	0	0.00133333	0	0
1528	tnpA	0	0	0	0.00140944	0	0.00563777	0.00140944	0	0.00211416
1533	tnpA	0	0	0	0.00217865	0	0	0	0	0
1551	tnpA	0	0	0.000332668	0	0	0	0	0	0
1552	tnpA	0.000952381	0	0	0	0	0	0	0	0
1582	tnpA	0	0.00373832	0	0.00249221	0.00311526	0.00186916	0.00124611	0	0.00124611
1620	tnpA	0	0	0	0	0.002331	0	0	0	0
1638	tnpA	0	0	0	0.000863558	0.000863558	0	0	0	0.000863558
1692	tnpA	0.00249688	0.000832293	0	0	0	0.000832293	0.000832293	0	0
1700	tnpA	0	0	0	0.0130952	0.00833333	0.00714286	0.00238095	0	0
1706	tnpA	0	0	0	0	0	0.000646831	0	0	0
1761	tnpA	0	0.00284698	0	0	0	0	0	0	0
1763	tnpA	0	0	0	0.00329102	0.00188058	0	0	0	0
1765	tnpA	0	0	0	0	0.000653595	0	0	0	0
1768	tnpA	0	0	0	0.00721501	0.010101	0.004329	0.002886	0	0
1771	tnpA	0	0	0	0.0014556	0.0014556	0	0	0	0
1778	tnpA	0	0	0	0.00101112	0	0.000674082	0	0	0
1817	tnpA	0	0	0.00185874	0.000929368	0	0.000929368	0	0	0
1829	tnpA	0	0	0	0	0	0.0003367	0	0	0
1840	tnpA	0	0	0	0.00195503	0	0	0	0	0
1841	tnpA	0.000672721	0.00100908	0	0.00100908	0.000336361	0.00100908	0.00201816	0	0.000672721
1874	tnpA	0.00119048	0	0	0	0	0	0	0	0
1916	tnpA	0	0	0	0.00195503	0	0	0	0	0
1952	tnpA	0.00093985	0.00140977	0	0	0	0.00140977	0.00281955	0	0.00093985
1972	tnpA	0	0	0	0.00266667	0.00266667	0.00266667	0	0	0
1974	tnpA	0	0	0	0	0	0.00198413	0	0	0
1979	tnpA	0.00126263	0	0	0	0	0	0	0	0
1980	tnpA	0	0.000484496	0	0	0	0	0	0	0
1993	tnpA	0.00589971	0.00589971	0	0	0	0	0	0	0
2009	tnpA	0.00157604	0	0	0	0	0	0	0	0
2030	tnpA	0	0	0	0.0016852	0.00134816	0.000674082	0	0	0.000337041
2035	tnpA	0	0	0	0	0.000356888	0	0	0	0
2051	tnpA	0	0	0	0	0	0	0.001638	0	0
2075	tnpA	0	0	0	0.00620567	0.00265957	0.00797872	0	0.000886525	0.00177305
2078	tnpA	0	0	0	0.00738397	0.0021097	0	0	0	0
2090	tnpA	0	0	0	0.00283688	0.00141844	0.00425532	0.00283688	0.00425532	0
2176	tnpA	0	0	0	0	0	0	0	0	0.00385356
2182	tnpA	0	0	0	0	0	0	0.000334672	0	0
2204	tnpA	0	0.001554	0	0.001554	0	0.00777001	0	0	0.000777001
2205	tnpA	0.000699545	0.00104932	0	0.000349773	0	0.00104932	0.00209864	0	0.000699545
2213	tnpA	0	0.00148148	0	0	0	0	0	0	0
2223	tnpA	0	0.00170358	0.000851789	0.00170358	0	0.00425894	0	0	0
2228	tnpA	0	0	0	0.00890869	0.00222717	0.0111359	0	0	0
2284	tnpA	0	0	0	0	0.0021645	0	0	0	0
2289	tnpA	0	0	0	0	0	0.00143678	0	0	0.00143678
2302	tnpA	0.000963391	0	0	0	0	0	0	0	0
2331	tnpA	0	0	0	0	0	0.00335008	0	0	0
2362	tnpA	0	0.00132363	0.00198544	0.0175381	0.00827267	0.00827267	0.00363997	0.00330907	0.00529451
2364	tnpA	0	0	0	0	0.00113701	0.000568505	0	0.000568505	0
2369	tnpA	0	0	0	0.000673401	0	0	0	0	0
2387	tnpA	0.0014245	0	0.002849	0.014245	0.017094	0.011396	0.014245	0.00569801	0.0185185
2427	tnpA	0	0	0	0.00419287	0.00104822	0.00209644	0	0	0
2436	tnpA	0	0	0	0	0.00144092	0.00144092	0	0	0.00144092
2451	tnpA	0.000739919	0.00147984	0.00443951	0.0384758	0.0147984	0.0155383	0.00517943	0.00443951	0.00924898
2452	tnpA	0.00134816	0	0	0.000674082	0	0	0	0	0
2455	tnpA	0	0	0	0.00763359	0.00763359	0	0	0	0
2457	tnpA	0.00148148	0	0	0	0	0	0	0	0
2472	tnpA	0	0	0	0	0.00199601	0.000998004	0	0	0
2473	tnpA	0	0	0	0.000852515	0	0.00255754	0	0	0
2489	tnpA	0	0	0	0.00225479	0	0	0	0	0
2496	tnpA	0.00266667	0	0	0	0	0	0	0	0
2509	tnpA	0.00501253	0	0	0	0	0	0	0	0
2529	tnpA	0	0	0	0.00107527	0	0	0	0	0
2539	tnpA	0	0	0	0.00283688	0.00141844	0	0	0.0070922	0
2548	tnpA	0	0	0	0	0	0.00534188	0	0	0
2554	tnpA	0	0	0	0.000335683	0	0	0	0	0
2562	tnpA	0	0	0	0.000673401	0.000673401	0	0	0	0
2563	tnpA	0	0	0	0.00485909	0	0.000971817	0	0	0
2566	tnpA	0	0	0	0.00177936	0	0.00177936	0	0.00355872	0
2573	tnpA	0	0	0	0.00392157	0.00392157	0.00130719	0	0	0
2576	tnpA	0	0	0.00165017	0.00330033	0	0	0	0	0
2579	tnpA	0	0	0	0	0.00147493	0.00294985	0	0	0
2580	tnpA	0	0	0	0.00238663	0.00477327	0.00556881	0.00397772	0	0.000795545
2582	tnpA	0	0	0	0.00141844	0.00141844	0.00141844	0	0.00141844	0
2603	tnpA	0	0	0	0.00198413	0	0.00198413	0	0	0.00396825
2605	tnpA	0	0	0	0.00875099	0.00238663	0.0071599	0	0.000795545	0.00397772
2625	tnpA	0.00385356	0	0	0.00578035	0	0.00192678	0	0	0
268	tnpA	0	0	0	0.0056338	0.000938967	0.00187793	0	0	0
2691	tnpA	0	0	0	0	0	0.00374532	0	0	0
2695	tnpA	0	0	0	0.00260926	0.000652316	0.000652316	0	0	0
2706	tnpA	0	0	0	0.003465	0	0.000693001	0	0.002079	0
2709	tnpA	0	0	0	0.0011655	0	0	0	0	0
2710	tnpA	0	0	0	0.000791766	0.00158353	0.00158353	0.00158353	0	0.000791766
2716	tnpA	0	0	0	0	0	0.0035461	0	0	0
273	tnpA	0	0	0.000332668	0	0	0	0	0	0
2734	tnpA	0	0	0	0	0	0.000337041	0	0	0.000337041
2736	tnpA	0	0	0	0.0011655	0	0	0	0	0
2741	tnpA	0	0	0	0.00716846	0	0	0	0	0
2742	tnpA	0	0	0	0.00228311	0.00228311	0.00114155	0	0	0
2753	tnpA	0	0	0.000510465	0.00306279	0	0	0	0	0.00204186
277	tnpA	0	0	0	0	0	0.000671366	0	0	0
2771	tnpA	0	0	0	0.00333333	0	0.02	0	0	0
2773	tnpA	0	0	0	0.0029838	0	0	0	0	0
2776	tnpA	0	0	0	0.00193798	0	0	0	0	0
278	tnpA	0	0	0	0.0196335	0.0248691	0.0157068	0	0	0.0026178
279	tnpA	0	0	0	0.003465	0.0017325	0	0	0	0.0003465
280	tnpA	0	0	0	0.00296736	0.00296736	0	0	0	0.00098912
286	tnpA	0.000672721	0.00100908	0	0.000672721	0.000336361	0.00100908	0.00201816	0	0.000672721
287	tnpA	0	0	0.000368732	0.00294985	0	0.000737463	0	0	0.00184366
289	tnpA	0	0	0	0	0	0	0.00206398	0	0
291	tnpA	0	0	0.000332668	0	0	0	0	0	0
296	tnpA	0	0.000666667	0	0.00266667	0	0	0	0	0
299	tnpA	0.00102987	0.00137315	0.00411946	0.0374185	0.0164779	0.0151047	0.00583591	0.00514933	0.0127017
301	tnpA	0	0	0	0.0014556	0.00291121	0	0	0	0
308	tnpA	0	0	0.000392157	0.00156863	0	0	0	0	0.00156863
309	tnpA	0	0	0	0	0.00159872	0	0	0	0
317	tnpA	0	0	0	0	0	0.00498753	0	0	0.00332502
319	tnpA	0	0	0	0	0.00164609	0	0	0	0
320	tnpA	0	0	0	0	0	0	0	0.00256082	0
330	tnpA	0	0	0	0.0016852	0.000674082	0.00134816	0	0	0
331	tnpA	0	0	0	0.0019802	0.00132013	0.00264026	0.000660066	0	0.000660066
333	tnpA	0	0	0	0.0132518	0.00407747	0.0101937	0.0030581	0	0.00611621
337	tnpA	0.000331345	0	0	0	0	0	0	0	0.000662691
341	tnpA	0	0	0	0.000674082	0	0.000674082	0	0	0
343	tnpA	0	0	0.000465549	0.0027933	0	0	0	0	0.0018622
349	tnpA	0.00199005	0	0	0.00597015	0	0	0	0	0
351	tnpA	0	0	0	0.0011655	0	0	0	0	0
366	tnpA	0	0	0	0.00353982	0.019469	0.019469	0	0.00353982	0
368	tnpA	0	0	0	0	0.00505051	0	0	0	0
369	tnpA	0	0	0	0.00396825	0	0.00198413	0.00396825	0	0.00396825
371	tnpA	0	0	0.000938086	0.00469043	0	0	0	0	0.000938086
372	tnpA	0	0	0	0	0.00508906	0	0	0	0
383	tnpA	0	0	0.00148148	0.00444444	0	0.00296296	0	0	0
386	tnpA	0	0	0	0	0	0.00123916	0	0	0
392	tnpA	0	0	0	0.00240964	0.00481928	0.00722892	0.00401606	0	0.000803213
402	tnpA	0	0	0	0	0.00121655	0	0	0	0.00486618
408	tnpA	0	0	0	0	0.00477327	0	0	0	0
414	tnpA	0	0	0	0.00514727	0.00428939	0.00285959	0.000571919	0	0
421	tnpA	0.00688299	0.00884956	0.00294985	0.0383481	0.00884956	0.00589971	0.00983284	0	0.00491642
428	tnpA	0.00273224	0	0	0	0	0	0	0	0
432	tnpA	0	0	0	0.0301318	0.00564972	0.00376648	0	0.00188324	0.00188324
434	tnpA	0	0	0	0.00134816	0.000337041	0.00539265	0.000337041	0	0.000337041
438	tnpA	0	0	0	0	0	0.00145243	0	0.00145243	0
442	tnpA	0	0.000672948	0	0	0	0	0	0	0
446	tnpA	0	0	0	0.000674082	0.000337041	0.000337041	0	0	0.000337041
451	tnpA	0	0	0	0.000902527	0	0.00180505	0	0	0.000451264
452	tnpA	0.00101937	0	0	0	0	0	0	0	0
477	tnpA	0	0	0	0.00686275	0.00392157	0.00392157	0.000980392	0	0.00196078
479	tnpA	0	0	0	0.00389864	0.00584795	0	0	0	0
480	tnpA	0	0	0.00198413	0.00198413	0	0.00595238	0	0	0.00396825
483	tnpA	0	0	0	0	0	0.000754148	0	0	0
494	tnpA	0	0	0	0	0	0.00239808	0	0	0
506	tnpA	0	0.000673401	0	0	0	0	0	0	0
517	tnpA	0	0	0	0.0122739	0.00645995	0.00581395	0.00452196	0.000645995	0.00322997
520	tnpA	0	0	0	0	0	0.000332336	0	0	0
528	tnpA	0	0	0	0.00249688	0.00062422	0	0	0	0
533	tnpA	0	0.000673401	0	0.0020202	0.000673401	0.000673401	0	0	0.000673401
536	tnpA	0	0	0.000893655	0	0	0	0	0	0
549	tnpA	0.000345781	0.00449516	0.00138313	0	0.00276625	0.00207469	0.00345781	0.00172891	0.00138313
553	tnpA	0	0	0	0.00149925	0.00149925	0	0	0	0.00049975
561	tnpA	0	0	0	0.00162602	0	0.00325203	0	0	0
562	tnpA	0	0	0	0	0.0021645	0	0	0	0
571	tnpA	0.00203874	0	0	0.0132518	0.00407747	0.00407747	0	0	0.00203874
573	tnpA	0	0	0	0.000750751	0	0.000750751	0	0	0
585	tnpA	0.0047619	0	0	0	0	0	0.0047619	0.00476191	0
594	tnpA	0	0	0	0.00558659	0.00620732	0.00558659	0.000620732	0	0.00310366
620	tnpA	0.00381679	0	0	0	0	0	0.00763359	0	0
636	tnpA	0	0	0.00438596	0.00438596	0	0.00877193	0	0	0
638	tnpA	0	0.00196078	0	0	0	0	0	0	0
639	tnpA	0	0	0	0	0	0.00481348	0	0	0
646	tnpA	0	0	0	0.00299401	0.00299401	0	0	0	0.000998004
652	tnpA	0	0	0	0	0	0.000664011	0	0	0
653	tnpA	0	0	0	0.0160116	0.0101892	0.00727802	0.00291121	0	0
660	tnpA	0.000823045	0.00164609	0.00329218	0.0374486	0.0152263	0.0148148	0.00534979	0.00452675	0.0102881
662	tnpA	0	0	0	0.000674082	0	0	0	0	0
691	tnpA	0	0	0	0.00358423	0	0	0	0	0
692	tnpA	0	0	0	0	0.003003	0.003003	0	0	0.00600601
698	tnpA	0	0	0	0	0	0.00140056	0	0	0
702	tnpA	0	0	0	0.0102421	0.00651769	0.00465549	0.0018622	0	0
704	tnpA	0.000673401	0	0	0	0	0	0	0	0
712	tnpA	0.00107181	0	0	0.00321543	0	0.00321543	0.00214362	0	0
713	tnpA	0	0	0	0	0	0.00197433	0	0	0
718	tnpA	0	0	0	0.00249169	0	0	0	0	0.00166113
729	tnpA	0	0	0.00045106	0.00992332	0.00496166	0.00270636	0.00090212	0	0.00045106
730	tnpA	0	0	0.00143678	0	0	0.00574713	0	0	0
746	tnpA	0	0	0	0.0039604	0.00231023	0.0019802	0	0	0.00132013
760	tnpA	0	0	0	0.00217865	0	0	0	0	0
769	tnpA	0	0	0	0.00917431	0.00203874	0.00917431	0.0030581	0	0.00407747
779	tnpA	0	0	0.00147493	0.00147493	0	0	0	0	0.00516224
784	tnpA	0	0	0	0	0	0	0	0	0.001002
790	tnpA	0	0	0	0	0	0	0	0	0.00225225
794	tnpA	0	0.00148148	0	0	0	0	0	0	0
810	tnpA	0	0	0	0	0.0016835	0	0	0	0
830	tnpA	0.00103199	0	0	0	0	0	0.00206398	0	0
831	tnpA	0	0	0	0	0	0.00195791	0	0	0
846	tnpA	0	0	0	0	0.00108578	0.00217155	0	0	0
931	tnpA	0	0	0	0	0.0013587	0.00271739	0	0	0
945	tnpA	0.00658436	0.00411523	0	0.00164609	0	0.00164609	0.000823045	0	0
950	tnpA	0	0	0	0.000393082	0	0.000786164	0	0	0.00196541
955	tnpA	0	0	0	0.00441501	0.000735835	0.00294334	0	0	0
965	tnpA	0.00438596	0	0	0.00986842	0.00548246	0.00109649	0	0	0
982	tnpA	0	0	0	0.0097629	0.0097629	0.0069735	0.0027894	0	0
997	tnpA	0	0	0	0.00161943	0	0	0	0	0
2704	tnpA(IS5)	0	0	0	0.00777778	0.00222222	0.00333333	0.00111111	0	0.00444444
545	tnpA(ISnew)	0	0	0	0.0196078	0.000784314	0.00627451	0.00784314	0.00156863	0.00470588
591	tnpA03	0	0	0	0	0	0	0.0040404	0	0
679	tnpA1	0	0.00124378	0	0	0	0	0	0	0
2471	tnpA-1	0	0	0	0.00176367	0	0.00176367	0	0	0
1484	tnpA10	0	0	0	0	0.00082713	0.00165426	0	0.00082713	0
2392	tnpA13	0	0	0	0.000971817	0	0.000971817	0	0	0
1825	tnpA1353	0	0	0	0.0012945	0	0	0	0	0
453	tnpA1B1-IS1068	0	0	0	0	0	0	0	0	0.0047619
926	tnpA2	0	0	0	0.00202224	0	0.000674082	0.00202224	0	0.00134816
586	tnpA2B2-ISLL6	0	0	0.000875657	0	0	0	0	0	0.000875657
1811	tnpA-3	0	0	0	0.00505051	0.0003367	0.0010101	0.000673401	0	0
2157	tnpA4	0	0	0	0	0	0.00166667	0	0	0
505	tnpA4	0	0	0	0	0	0.00387222	0	0	0
688	tnpA5	0	0	0.00323625	0.00647249	0	0.00323625	0	0	0
554	tnpAcp1	0	0	0	0.00135501	0	0.00271003	0	0	0
391	tnpAcp2	0.00145879	0	0	0.00218818	0	0	0.00145879	0	0
2537	tnpAIS1	0	0	0	0	0	0	0	0	0.00198413
2257	tnpA-IS683	0	0.000636132	0.0019084	0	0	0	0	0	0
2309	tnpAN	0	0	0	0.00729927	0.00486618	0	0	0	0.00121655
2382	tnp-ISCR5	0	0	0	0.00261438	0.000653595	0.000653595	0	0	0
565	tnp-ISCR5b	0	0	0	0.000653595	0.00196078	0.000653595	0	0	0

## Sheet: Table.S8
Table.S8 Top 50 of the relative abundance of virulence factors and their host bacteria (species level).
VFs ID	Host Bacteria	VF catergory	Total abundance	A01	A02	A03	B01	B02	B03	C01	C02	C03
Type IV pili (VF0082)	Pseudomonas aeruginosa	Adherence	2733.02	242.116	273.98	339.719	392.917	237.042	304.743	291.495	349.167	301.842
HSI-I (VF0334)	Pseudomonas aeruginosa	Secretion system	1961.83	170.91	199.572	243.94	236.059	138.938	197.831	243.145	294.019	237.417
LOS (CVF494)	Haemophilus influenzae	-	1762.69	162.244	179.708	234.268	240.423	139.752	186.136	192.947	223.501	203.711
Flagella (VF0430)	Burkholderia pseudomallei	Invasion	1654.22	150.428	167.296	212.047	236.69	144.136	187.863	173.812	200.872	181.077
Beta-hemolysin/cytolysin (CVF171)	Streptococcus agalactiae	Toxin	1483.01	137.503	156.112	193.064	191.197	112.896	148.654	171.513	194.596	177.476
Polar flagella (VF0473)	Aeromonas hydrophila	Adherence	1384.38	124.704	137.937	194.198	174.358	95.8433	135.945	168.174	185.332	167.891
FbpABC (VF0272)	Neisseria meningitidis	Iron uptake system	1352.96	125.11	143.632	175.335	178.365	102.172	148.232	156.489	167.637	155.988
Alginate (VF0091)	Pseudomonas aeruginosa	Antiphagocytosis;Serum resistance	1334.96	121.019	141.938	185.697	180.491	101.633	130.352	149.843	171.514	152.472
Polar flagella (CVF786)	Aeromonas hydrophila	Adherence	1305.74	115.081	131.608	169.493	173.708	107.253	134.209	147.761	174.879	151.744
Heme biosynthesis (CVF506)	Haemophilus somnus	Iron uptake system	1239.33	114.214	131.956	159.039	172.128	100.021	133.859	134.216	151.477	142.417
GacS/GacA two-component system (CVF529)	Pseudomonas fluorescens	Regulation	1197.98	109.189	125.706	157.27	185.026	108.061	132.271	118.395	139.686	122.379
MymA operon (CVF649)	Mycobacterium ulcerans	-	1181.68	108.885	123.919	157.832	159.579	88.6801	122.44	139.822	140.435	140.091
CdpA (VF0432)	Burkholderia pseudomallei	-	1112.17	105.868	113.012	137.98	171.578	105.418	133.798	108.698	119.985	115.832
pyoverdine (IA001)	Pseudomonas aeruginosa	Iron uptake system	987.672	88.8079	102.256	123.242	128.907	76.2851	103.188	114.529	137.589	112.869
Colibactin (VF0573)	Klebsiella pneumoniae	Toxin	975.154	87.0716	102.721	128.654	123.317	72.5202	97.9673	116.374	128.491	118.038
ClpC (VF0072)	Listeria monocytogenes	Stress protein	967.132	94.0179	105.696	129.474	139.953	77.8731	104.72	98.607	111.786	105.005
LPS (VF0542)	Francisella tularensis	-	954.383	84.9005	99.4229	125.043	128.371	73.9267	93.9444	107.77	126.513	114.492
Pyrimidine biosynthesis (VF0558)	Francisella tularensis	-	945.599	88.7037	98.7072	124.235	138.301	74.6686	103.98	101.144	109.723	106.137
AdeFGH efflux pump (VF0504)	Acinetobacter baumannii	-	941.01	86.1258	99.1413	114.955	130.141	74.4133	100.061	107.579	119.912	108.682
Alginate regulation (CVF523)	Pseudomonas aeruginosa	Antiphagocytosis	929.416	83.7647	97.0894	123.013	116.656	70.0304	93.3264	107.749	126.63	111.157
PhoP/R (CVF331)	Mycobacterium tuberculosis	Regulation	924.827	84.2421	97.2023	118.509	133.147	76.9091	98.9255	101.034	114.48	100.378
HitABC (VF0268)	Haemophilus influenzae	Iron uptake system	881.76	79.2424	91.7353	114.866	124.102	71.093	93.1239	96.9751	107.954	102.668
lateral flagella (AI142)	Vibrio parahaemolyticus	-	854.897	80.5758	85.5949	99.1882	133.736	83.3318	106.513	84.3497	96.3777	85.2298
Flagella (VF0273)	Pseudomonas aeruginosa	Adherence	805.24	67.5951	79.5226	100.523	104.402	63.6767	82.557	98.4886	113.384	95.0913
BfmRS (VF0463)	Acinetobacter baumannii	Regulation	799.027	74.9077	82.9342	104.921	110.358	65.3923	88.8203	86.8111	97.8004	87.0815
Flagella (VF0519)	Vibrio cholerae	-	726.785	65.2199	74.3737	94.4048	104.002	60.8293	74.5914	78.8522	91.2457	83.2665
MOMP (AI392)	Chlamydia trachomatis	-	705.468	65.4781	71.3896	86.7897	106.369	59.6509	80.8802	72.7719	82.6536	79.4851
Copper exporter (CVF658)	Mycobacterium tuberculosis	-	699.778	66.2113	75.4366	90.8765	98.9202	56.6171	77.4494	73.2276	84.039	77.0008
Hsp60 (VF0159)	Legionella pneumophila	Adherence	662.293	63.5602	68.3319	82.2977	105.502	53.7844	77.7443	65.552	73.8583	71.6626
Mycobactin (CVF315)	Mycobacterium sp.	Iron uptake system	661.989	61.3061	68.8767	88.3658	84.9687	49.4337	69.0242	76.748	82.6193	80.6464
CbetaG (VF0366)	Brucella melitensis	-	655.877	63.5266	72.7663	87.6872	81.4383	52.1946	70.0389	71.0591	84.9387	72.2271
EF-Tu (VF0460)	Francisella tularensis	Adherence	636.853	61.9451	68.7223	79.5986	99.971	54.9943	75.9177	59.8374	65.6959	70.1706
Cya (VF0028)	Bordetella pertussis	Toxin	626.536	56.1312	63.8876	76.3168	82.7491	51.9985	69.389	71.7846	82.3641	71.9146
PhoP (VF0286)	Mycobacterium tuberculosis	Regulation	617.778	58.8508	62.9163	79.9347	91.2672	51.4969	66.1938	66.4061	74.3293	66.3824
Flagella (CVF521)	Pseudomonas aeruginosa	Adherence	610.162	52.4162	59.733	79.5948	79.4202	48.2036	57.1921	72.0125	88.3427	73.2472
Capsule (VF0560)	Klebsiella pneumoniae	Antiphagocytosis	606.815	58.0049	63.3116	83.8459	83.5767	46.2591	60.4182	65.5652	75.9501	69.8834
T4SS effectors (CVF803)	Coxiella burnetii	Secretion system	595.308	54.3478	60.2512	74.5813	83.9128	48.7581	62.2977	64.8504	75.5267	70.7817
LPS (VF0033)	Bordetella pertussis	-	584.984	53.0566	62.9914	81.6632	75.9897	42.6865	55.3432	66.0787	78.845	68.3293
The repeat in toxin (RTX) (CVF795)	Aeromonas hydrophila	-	566.552	49.9513	57.5901	75.1003	73.1389	42.017	62.025	66.2904	73.2555	67.184
xcp secretion system (VF0084)	Pseudomonas aeruginosa	Secretion system	557.088	50.3047	56.7449	71.6458	71.3499	43.3557	58.9487	63.3489	76.1376	65.2518
Pse5Ac7Ac (AI150)	Helicobacter pylori	-	536.017	46.4127	51.5001	66.5941	87.6745	49.6212	59.0767	53.8428	63.9971	57.2983
PDIM (phthiocerol dimycocerosate) and PGL (phenolic glycolipid) biosynthesis and transport (CVF288)	Mycobacterium marinum	-	540.813	48.3348	54.6078	72.8745	71.5503	39.0019	53.4094	63.7789	73.5789	63.6761
GPL locus (CVF650)	Mycobacterium canettii	-	529.935	49.4332	56.0009	72.058	71.5568	41.4185	56.6834	57.9323	65.8347	59.0175
polar flagella (AI149)	Legionella pneumophila	-	514.986	45.3249	52.6992	66.2786	72.3281	42.1111	53.0309	57.2909	69.958	55.9638
Trehalose-recycling ABC transporter (CVF651)	Mycobacterium sp.	-	512.382	47.6231	54.9804	71.9435	67.5706	36.8785	54.9513	57.5094	60.4927	60.4328
Accessory secretion factor (CVF299)	Mycobacterium vanbaalenii	Secretion system	499.748	47.492	52.6428	63.2713	71.449	40.8181	54.9393	52.8337	59.3323	56.9691
Capsule I (VF0436)	Burkholderia pseudomallei	Antiphagocytosis	497.468	44.735	54.1461	64.236	65.7716	37.4195	49.2778	57.9831	65.781	58.1176
MgtBC (VF0106)	Salmonella enterica	Magnesium uptake system	492.895	46.7205	49.5989	65.4829	69.8579	43.0276	53.5195	52.5845	60.3851	51.7177
Flagella (VF0394)	Yersinia enterocolitica	Invasion;Secretion system	487.244	43.429	49.4487	62.4587	64.8106	40.3477	53.8346	54.2329	62.2265	56.4551
LPS O-antigen (P. aeruginosa) (CVF520)	Pseudomonas aeruginosa	Adherence	473.363	39.7758	49.6825	64.8583	58.8976	35.108	45.8502	56.3366	64.043	58.8113

## Sheet: Table.S9
Table.S9 The risk percentage of ARGs.
Sample	Rank Ⅰ	Rank Ⅱ	Rank Ⅲ	Rank Ⅳ	Unassessed percentage	Total abundance
A01	0.0012	0.0001	0.0029	0.9958	0	0.0635
A02	0.0003	0.0005	0.0069	0.9923	0	0.066
A03	0.0004	0.001	0.0038	0.9948	0	0.0635
B01	0.0068	0.0083	0.015	0.9699	0	0.061
B02	0.0057	0.0048	0.012	0.9776	0	0.0625
B03	0.0068	0.0063	0.0175	0.9695	0	0.0685
C01	0.0006	0.0025	0.0034	0.9937	0	0.069
C02	0.0044	0.0012	0.0049	0.9895	0	0.0655
C03	0.0014	0.0036	0.0065	0.9886	0	0.068

## Sheet: Table.S10
Table. S10 The correlation analysis of the top 20 abundance matrix of MGEs and ARGs
Num	label01	label02	p_value	p_adjust	correlation	ABS
220	aminoglycoside__AAC(6')-IIa	tnpA	0.00307611	0.55906	-0.858099	0.858099
103	multidrug__mexK	tnpA	0.00678753	0.55906	0.820091	0.820091
111	multidrug__mexK	tnpA	0.00678753	0.55906	0.820091	0.820091
300	polymyxin__rosA	tnpA	0.00911066	0.55906	-0.803326	0.803326
384	multidrug__MexB	tnpA	0.00991613	0.55906	0.798199	0.798199
121	multidrug__MexF	tnpA	0.0121946	0.55906	-0.785069	0.785069
290	polymyxin__rosA	tnpA	0.0213197	0.55906	-0.744776	0.744776
202	aminoglycoside__AAC(6')-IIa	tnpA	0.0254636	0.55906	-0.730297	0.730297
261	macrolide-lincosamide-streptogramin__vat(F)	tnpA	0.0254636	0.55906	0.730297	0.730297
281	polymyxin__rosA	tnpA	0.0254636	0.55906	-0.730297	0.730297
127	multidrug__MexF	tniA	0.0271652	0.55906	-0.724801	0.724801
47	polymyxin__ugd	tniA	0.0271652	0.55906	0.724801	0.724801
106	multidrug__mexK	tnpA	0.0346701	0.55906	0.702935	0.702935
112	multidrug__mexK	tnpA	0.0368662	0.55906	0.716667	0.716667
280	macrolide-lincosamide-streptogramin__vat(F)	tnpA	0.038173	0.55906	0.693782	0.693782
267	macrolide-lincosamide-streptogramin__vat(F)	tniA	0.0404574	0.55906	0.688102	0.688102
287	polymyxin__rosA	tniA	0.0404574	0.55906	-0.688102	0.688102
387	multidrug__MexB	tniA	0.0404574	0.55906	0.688102	0.688102
365	rifamycin__arr-1	qacEdelta	0.0424979	0.55906	0.683202	0.683202
363	rifamycin__arr-1	tnpA	0.0448093	0.55906	0.67783	0.67783
371	rifamycin__arr-1	tnpA	0.0448093	0.55906	0.67783	0.67783
361	rifamycin__arr-1	tnpA	0.0458256	0.55906	0.675524	0.675524
367	rifamycin__arr-1	tniA	0.0484342	0.55906	0.669753	0.669753
113	multidrug__mexK	tnpA	0.0503197	0.55906	0.683333	0.683333
114	multidrug__mexK	tnpA	0.0503197	0.55906	0.683333	0.683333
204	aminoglycoside__AAC(6')-IIa	tnpA	0.0527729	0.55906	-0.660578	0.660578
41	polymyxin__ugd	tnpA	0.0543974	0.55906	0.657267	0.657267
343	multidrug__mexQ	tnpA	0.061033	0.55906	-0.644357	0.644357
351	multidrug__mexQ	tnpA	0.061033	0.55906	-0.644357	0.644357
185	trimethoprim__dfrB2	qacEdelta	0.0614394	0.55906	-0.643596	0.643596
381	multidrug__MexB	tnpA	0.0639241	0.55906	0.63901	0.63901
382	multidrug__MexB	tnpA	0.0639241	0.55906	0.63901	0.63901
366	rifamycin__arr-1	tnpA	0.0655948	0.55906	0.635989	0.635989
214	aminoglycoside__AAC(6')-IIa	tnpA	0.0665619	0.55906	-0.65	0.65
223	polymyxin__rosB	tnpA	0.070365	0.55906	-0.627621	0.627621
231	polymyxin__rosB	tnpA	0.070365	0.55906	-0.627621	0.627621
128	multidrug__MexF	qacEdelta	0.0744068	0.55906	-0.620804	0.620804
129	multidrug__MexF	qacEdelta	0.0744068	0.55906	-0.620804	0.620804
137	multidrug__MexF	qacEdelta	0.0744068	0.55906	-0.620804	0.620804
139	multidrug__MexF	qacEdelta	0.0744068	0.55906	-0.620804	0.620804
210	aminoglycoside__AAC(6')-IIa	tnpA	0.0753465	0.55906	-0.619252	0.619252
44	polymyxin__ugd	tnpA	0.0781431	0.55906	0.614705	0.614705
244	beta_lactam__CRD3-1	tnpA	0.0781431	0.55906	-0.614705	0.614705
188	trimethoprim__dfrB2	qacEdelta	0.0797986	0.55906	-0.61206	0.61206
189	trimethoprim__dfrB2	qacEdelta	0.0797986	0.55906	-0.61206	0.61206
197	trimethoprim__dfrB2	qacEdelta	0.0797986	0.55906	-0.61206	0.61206
199	trimethoprim__dfrB2	qacEdelta	0.0797986	0.55906	-0.61206	0.61206
207	aminoglycoside__AAC(6')-IIa	tniA	0.083979	0.55906	-0.60553	0.60553
212	aminoglycoside__AAC(6')-IIa	tnpA	0.0857253	0.55906	-0.616667	0.616667
374	rifamycin__arr-1	tnpA	0.0857253	0.55906	0.616667	0.616667
282	polymyxin__rosA	tnpA	0.0921203	0.55906	-0.593366	0.593366
262	macrolide-lincosamide-streptogramin__vat(F)	tnpA	0.0921203	0.55906	0.593366	0.593366
298	polymyxin__rosA	intI1	0.0974339	0.55906	-0.585779	0.585779
61	multidrug__MuxB	tnpA	0.098536	0.55906	-0.584237	0.584237
284	polymyxin__rosA	tnpA	0.103068	0.55906	-0.578006	0.578006
264	macrolide-lincosamide-streptogramin__vat(F)	tnpA	0.103068	0.55906	0.578006	0.578006
278	macrolide-lincosamide-streptogramin__vat(F)	intI1	0.103507	0.55906	0.577411	0.577411
398	multidrug__MexB	intI1	0.103507	0.55906	0.577411	0.577411
213	aminoglycoside__AAC(6')-IIa	tnpA	0.107997	0.55906	-0.583333	0.583333
274	macrolide-lincosamide-streptogramin__vat(F)	tnpA	0.107997	0.55906	0.583333	0.583333
307	rifamycin__rphB	tniA	0.109966	0.55906	0.568831	0.568831
60	polymyxin__ugd	tnpA	0.112165	0.55906	0.56598	0.56598
201	aminoglycoside__AAC(6')-IIa	tnpA	0.112165	0.55906	-0.56598	0.56598
400	multidrug__MexB	tnpA	0.112165	0.55906	0.56598	0.56598
125	multidrug__MexF	qacEdelta	0.113407	0.55906	-0.564384	0.564384
138	multidrug__MexF	intI1	0.116327	0.55906	-0.560674	0.560674
310	rifamycin__rphB	tnpA	0.116327	0.55906	0.560674	0.560674
124	multidrug__MexF	tnpA	0.117136	0.55906	-0.559657	0.559657
373	rifamycin__arr-1	tnpA	0.120574	0.55906	0.566667	0.566667
58	polymyxin__ugd	intI1	0.123077	0.55906	0.552306	0.552306
226	polymyxin__rosB	tnpA	0.123077	0.55906	-0.552306	0.552306
15	bacitracin__bacA	qacEdelta	0.12687	0.55906	-0.547723	0.547723
16	bacitracin__bacA	IS91	0.12687	0.55906	-0.547723	0.547723
35	multidrug__RanA	qacEdelta	0.12687	0.55906	0.547723	0.547723
36	multidrug__RanA	IS91	0.12687	0.55906	0.547723	0.547723
42	polymyxin__ugd	tnpA	0.12687	0.55906	0.547723	0.547723
75	multidrug__MuxB	qacEdelta	0.12687	0.55906	-0.547723	0.547723
76	multidrug__MuxB	IS91	0.12687	0.55906	-0.547723	0.547723
80	multidrug__MuxB	tnpA	0.12687	0.55906	-0.547723	0.547723
140	multidrug__MexF	tnpA	0.12687	0.55906	-0.547723	0.547723
175	novobiocin__novA	qacEdelta	0.12687	0.55906	-0.547723	0.547723
176	novobiocin__novA	IS91	0.12687	0.55906	-0.547723	0.547723
275	macrolide-lincosamide-streptogramin__vat(F)	qacEdelta	0.12687	0.55906	0.547723	0.547723
276	macrolide-lincosamide-streptogramin__vat(F)	IS91	0.12687	0.55906	0.547723	0.547723
295	polymyxin__rosA	qacEdelta	0.12687	0.55906	-0.547723	0.547723
296	polymyxin__rosA	IS91	0.12687	0.55906	-0.547723	0.547723
302	rifamycin__rphB	tnpA	0.12687	0.55906	0.547723	0.547723
335	mupirocin__Bifidobacteria intrinsic ileS conferring resistance to mupirocin	qacEdelta	0.12687	0.55906	-0.547723	0.547723
336	mupirocin__Bifidobacteria intrinsic ileS conferring resistance to mupirocin	IS91	0.12687	0.55906	-0.547723	0.547723
108	multidrug__mexK	qacEdelta	0.131609	0.55906	0.54211	0.54211
109	multidrug__mexK	qacEdelta	0.131609	0.55906	0.54211	0.54211
117	multidrug__mexK	qacEdelta	0.131609	0.55906	0.54211	0.54211
119	multidrug__mexK	qacEdelta	0.131609	0.55906	0.54211	0.54211
293	polymyxin__rosA	tnpA	0.132777	0.55906	-0.55	0.55
294	polymyxin__rosA	tnpA	0.132777	0.55906	-0.55	0.55
320	rifamycin__rphB	tnpA	0.142665	0.593183	0.529465	0.529465
118	multidrug__mexK	intI1	0.144699	0.593183	0.527201	0.527201
273	macrolide-lincosamide-streptogramin__vat(F)	tnpA	0.147525	0.593183	0.533333	0.533333
292	polymyxin__rosA	tnpA	0.147525	0.593183	-0.533333	0.533333
270	macrolide-lincosamide-streptogramin__vat(F)	tnpA	0.152367	0.593183	0.518833	0.518833
272	macrolide-lincosamide-streptogramin__vat(F)	tnpA	0.1618	0.593183	0.516667	0.516667
372	rifamycin__arr-1	tnpA	0.1618	0.593183	0.516667	0.516667
105	multidrug__mexK	qacEdelta	0.165574	0.593183	0.504975	0.504975
10	bacitracin__bacA	tnpA	0.168397	0.593183	-0.502096	0.502096
346	multidrug__mexQ	tnpA	0.168397	0.593183	-0.502096	0.502096
222	polymyxin__rosB	tnpA	0.168415	0.593183	0.502079	0.502079
368	rifamycin__arr-1	qacEdelta	0.172071	0.593183	0.498392	0.498392
369	rifamycin__arr-1	qacEdelta	0.172071	0.593183	0.498392	0.498392
377	rifamycin__arr-1	qacEdelta	0.172071	0.593183	0.498392	0.498392
379	rifamycin__arr-1	qacEdelta	0.172071	0.593183	0.498392	0.498392
84	multidrug__msbA	tnpA	0.175037	0.593183	0.495434	0.495434
107	multidrug__mexK	tniA	0.175037	0.593183	0.495434	0.495434
218	aminoglycoside__AAC(6')-IIa	intI1	0.17676	0.593183	-0.493728	0.493728
301	rifamycin__rphB	tnpA	0.177549	0.593183	0.49295	0.49295
268	macrolide-lincosamide-streptogramin__vat(F)	qacEdelta	0.180921	0.593183	0.489648	0.489648
269	macrolide-lincosamide-streptogramin__vat(F)	qacEdelta	0.180921	0.593183	0.489648	0.489648
277	macrolide-lincosamide-streptogramin__vat(F)	qacEdelta	0.180921	0.593183	0.489648	0.489648
279	macrolide-lincosamide-streptogramin__vat(F)	qacEdelta	0.180921	0.593183	0.489648	0.489648
288	polymyxin__rosA	qacEdelta	0.180921	0.593183	-0.489648	0.489648
289	polymyxin__rosA	qacEdelta	0.180921	0.593183	-0.489648	0.489648
297	polymyxin__rosA	qacEdelta	0.180921	0.593183	-0.489648	0.489648
299	polymyxin__rosA	qacEdelta	0.180921	0.593183	-0.489648	0.489648
67	multidrug__MuxB	tniA	0.184419	0.597916	-0.486259	0.486259
258	beta_lactam__CRD3-1	intI1	0.185354	0.597916	-0.48536	0.48536
133	multidrug__MexF	tnpA	0.1938	0.614512	-0.483333	0.483333
353	multidrug__mexQ	tnpA	0.1938	0.614512	-0.483333	0.483333
225	polymyxin__rosB	qacEdelta	0.196023	0.614512	-0.475271	0.475271
20	bacitracin__bacA	tnpA	0.196644	0.614512	-0.474693	0.474693
134	multidrug__MexF	tnpA	0.212522	0.648288	-0.466667	0.466667
352	multidrug__mexQ	tnpA	0.212522	0.648288	-0.466667	0.466667
304	rifamycin__rphB	tnpA	0.214234	0.648288	0.458735	0.458735
101	multidrug__mexK	tnpA	0.216838	0.648288	0.456435	0.456435
242	beta_lactam__CRD3-1	tnpA	0.216838	0.648288	-0.456435	0.456435
165	novobiocin__novA	qacEdelta	0.217938	0.648288	-0.455468	0.455468
70	multidrug__MuxB	tnpA	0.222039	0.648288	-0.451887	0.451887
183	trimethoprim__dfrB2	tnpA	0.222039	0.648288	-0.451887	0.451887
191	trimethoprim__dfrB2	tnpA	0.222039	0.648288	-0.451887	0.451887
74	multidrug__MuxB	tnpA	0.229817	0.664136	-0.45	0.45
318	rifamycin__rphB	intI1	0.231784	0.664136	0.443519	0.443519
378	rifamycin__arr-1	intI1	0.241757	0.664136	0.43515	0.43515
82	multidrug__msbA	tnpA	0.243613	0.664136	0.433614	0.433614
168	novobiocin__novA	qacEdelta	0.249915	0.664136	-0.428442	0.428442
169	novobiocin__novA	qacEdelta	0.249915	0.664136	-0.428442	0.428442
177	novobiocin__novA	qacEdelta	0.249915	0.664136	-0.428442	0.428442
179	novobiocin__novA	qacEdelta	0.249915	0.664136	-0.428442	0.428442
388	multidrug__MexB	qacEdelta	0.249915	0.664136	0.428442	0.428442
389	multidrug__MexB	qacEdelta	0.249915	0.664136	0.428442	0.428442
397	multidrug__MexB	qacEdelta	0.249915	0.664136	0.428442	0.428442
399	multidrug__MexB	qacEdelta	0.249915	0.664136	0.428442	0.428442
132	multidrug__MexF	tnpA	0.249917	0.664136	-0.433333	0.433333
25	multidrug__RanA	qacEdelta	0.253214	0.664136	0.425763	0.425763
120	multidrug__mexK	tnpA	0.260488	0.664136	0.419921	0.419921
146	macrolide-lincosamide-streptogramin__macB	tnpA	0.262381	0.664136	0.418414	0.418414
135	multidrug__MexF	qacEdelta	0.272071	0.664136	-0.410792	0.410792
136	multidrug__MexF	IS91	0.272071	0.664136	-0.410792	0.410792
195	trimethoprim__dfrB2	qacEdelta	0.272071	0.664136	-0.410792	0.410792
196	trimethoprim__dfrB2	IS91	0.272071	0.664136	-0.410792	0.410792
215	aminoglycoside__AAC(6')-IIa	qacEdelta	0.272071	0.664136	-0.410792	0.410792
216	aminoglycoside__AAC(6')-IIa	IS91	0.272071	0.664136	-0.410792	0.410792
235	polymyxin__rosB	qacEdelta	0.272071	0.664136	0.410792	0.410792
236	polymyxin__rosB	IS91	0.272071	0.664136	0.410792	0.410792
50	polymyxin__ugd	tnpA	0.27303	0.664136	0.410045	0.410045
48	polymyxin__ugd	qacEdelta	0.2832	0.664136	0.402211	0.402211
49	polymyxin__ugd	qacEdelta	0.2832	0.664136	0.402211	0.402211
57	polymyxin__ugd	qacEdelta	0.2832	0.664136	0.402211	0.402211
59	polymyxin__ugd	qacEdelta	0.2832	0.664136	0.402211	0.402211
328	mupirocin__Bifidobacteria intrinsic ileS conferring resistance to mupirocin	qacEdelta	0.2832	0.664136	-0.402211	0.402211
329	mupirocin__Bifidobacteria intrinsic ileS conferring resistance to mupirocin	qacEdelta	0.2832	0.664136	-0.402211	0.402211
337	mupirocin__Bifidobacteria intrinsic ileS conferring resistance to mupirocin	qacEdelta	0.2832	0.664136	-0.402211	0.402211
339	mupirocin__Bifidobacteria intrinsic ileS conferring resistance to mupirocin	qacEdelta	0.2832	0.664136	-0.402211	0.402211
1	bacitracin__bacA	tnpA	0.283918	0.664136	-0.401663	0.401663
52	polymyxin__ugd	tnpA	0.291193	0.669408	0.4	0.4
73	multidrug__MuxB	tnpA	0.291193	0.669408	-0.4	0.4
392	multidrug__MexB	tnpA	0.291193	0.669408	0.4	0.4
247	beta_lactam__CRD3-1	tniA	0.293382	0.670432	-0.394512	0.394512
78	multidrug__MuxB	intI1	0.29499	0.670432	-0.393309	0.393309
122	multidrug__MexF	tnpA	0.30218	0.682892	-0.38797	0.38797
4	bacitracin__bacA	tnpA	0.305758	0.68306	-0.385337	0.385337
380	rifamycin__arr-1	tnpA	0.308396	0.68306	0.383406	0.383406
53	polymyxin__ugd	tnpA	0.3125	0.68306	0.383333	0.383333
54	polymyxin__ugd	tnpA	0.3125	0.68306	0.383333	0.383333
393	multidrug__MexB	tnpA	0.3125	0.68306	0.383333	0.383333
394	multidrug__MexB	tnpA	0.3125	0.68306	0.383333	0.383333
90	multidrug__msbA	tnpA	0.317823	0.68543	-0.376572	0.376572
64	multidrug__MuxB	tnpA	0.318392	0.68543	-0.376163	0.376163
26	multidrug__RanA	tnpA	0.32956	0.68543	-0.368204	0.368204
68	multidrug__MuxB	qacEdelta	0.330932	0.68543	-0.367236	0.367236
69	multidrug__MuxB	qacEdelta	0.330932	0.68543	-0.367236	0.367236
77	multidrug__MuxB	qacEdelta	0.330932	0.68543	-0.367236	0.367236
79	multidrug__MuxB	qacEdelta	0.330932	0.68543	-0.367236	0.367236
62	multidrug__MuxB	tnpA	0.333899	0.68543	-0.365148	0.365148
173	novobiocin__novA	tnpA	0.33626	0.68543	-0.366667	0.366667
354	multidrug__mexQ	tnpA	0.33626	0.68543	-0.366667	0.366667
143	macrolide-lincosamide-streptogramin__macB	tnpA	0.341509	0.68543	0.359836	0.359836
151	macrolide-lincosamide-streptogramin__macB	tnpA	0.341509	0.68543	0.359836	0.359836
358	multidrug__mexQ	intI1	0.341509	0.68543	-0.359836	0.359836
348	multidrug__mexQ	qacEdelta	0.343447	0.68543	-0.358492	0.358492
349	multidrug__mexQ	qacEdelta	0.343447	0.68543	-0.358492	0.358492
357	multidrug__mexQ	qacEdelta	0.343447	0.68543	-0.358492	0.358492
359	multidrug__mexQ	qacEdelta	0.343447	0.68543	-0.358492	0.358492
324	mupirocin__Bifidobacteria intrinsic ileS conferring resistance to mupirocin	tnpA	0.344428	0.68543	-0.357813	0.357813
72	multidrug__MuxB	tnpA	0.358581	0.707655	-0.35	0.35
181	trimethoprim__dfrB2	tnpA	0.360402	0.707655	-0.346891	0.346891
85	multidrug__msbA	qacEdelta	0.360904	0.707655	-0.346552	0.346552
28	multidrug__RanA	qacEdelta	0.369155	0.709914	0.341005	0.341005
29	multidrug__RanA	qacEdelta	0.369155	0.709914	0.341005	0.341005
37	multidrug__RanA	qacEdelta	0.369155	0.709914	0.341005	0.341005
39	multidrug__RanA	qacEdelta	0.369155	0.709914	0.341005	0.341005
314	rifamycin__rphB	tnpA	0.385323	0.737297	0.333333	0.333333
65	multidrug__MuxB	qacEdelta	0.390767	0.737297	-0.326749	0.326749
265	macrolide-lincosamide-streptogramin__vat(F)	qacEdelta	0.390767	0.737297	0.326749	0.326749
285	polymyxin__rosA	qacEdelta	0.390767	0.737297	-0.326749	0.326749
102	multidrug__mexK	tnpA	0.401969	0.754871	0.319505	0.319505
6	bacitracin__bacA	tnpA	0.404323	0.755743	0.317994	0.317994
312	rifamycin__rphB	tnpA	0.41008	0.76294	0.316667	0.316667
206	aminoglycoside__AAC(6')-IIa	tnpA	0.430823	0.797821	-0.301258	0.301258
174	novobiocin__novA	tnpA	0.436624	0.802902	-0.3	0.3
123	multidrug__MexF	tnpA	0.444355	0.802902	-0.29289	0.29289
131	multidrug__MexF	tnpA	0.444355	0.802902	-0.29289	0.29289
338	mupirocin__Bifidobacteria intrinsic ileS conferring resistance to mupirocin	intI1	0.444355	0.802902	-0.29289	0.29289
161	novobiocin__novA	tnpA	0.44561	0.802902	-0.292119	0.292119
241	beta_lactam__CRD3-1	tnpA	0.44561	0.802902	-0.292119	0.292119
345	multidrug__mexQ	qacEdelta	0.453753	0.803254	-0.287143	0.287143
130	multidrug__MexF	tnpA	0.458069	0.803254	-0.284521	0.284521
178	novobiocin__novA	intI1	0.458069	0.803254	-0.284521	0.284521
364	rifamycin__arr-1	tnpA	0.458243	0.803254	0.284416	0.284416
193	trimethoprim__dfrB2	tnpA	0.462991	0.803254	-0.283333	0.283333
313	rifamycin__rphB	tnpA	0.462991	0.803254	0.283333	0.283333
208	aminoglycoside__AAC(6')-IIa	qacEdelta	0.465887	0.803254	-0.279799	0.279799
209	aminoglycoside__AAC(6')-IIa	qacEdelta	0.465887	0.803254	-0.279799	0.279799
217	aminoglycoside__AAC(6')-IIa	qacEdelta	0.465887	0.803254	-0.279799	0.279799
219	aminoglycoside__AAC(6')-IIa	qacEdelta	0.465887	0.803254	-0.279799	0.279799
46	polymyxin__ugd	tnpA	0.471962	0.806436	0.276153	0.276153
7	bacitracin__bacA	tniA	0.473487	0.806436	-0.275241	0.275241
395	multidrug__MexB	qacEdelta	0.475797	0.806436	0.273861	0.273861
396	multidrug__MexB	IS91	0.475797	0.806436	0.273861	0.273861
18	bacitracin__bacA	intI1	0.48603	0.810049	-0.267785	0.267785
243	beta_lactam__CRD3-1	tnpA	0.48603	0.810049	0.267785	0.267785
251	beta_lactam__CRD3-1	tnpA	0.48603	0.810049	0.267785	0.267785
326	mupirocin__Bifidobacteria intrinsic ileS conferring resistance to mupirocin	tnpA	0.48603	0.810049	0.267785	0.267785
152	macrolide-lincosamide-streptogramin__macB	tnpA	0.493331	0.815423	0.266667	0.266667
172	novobiocin__novA	tnpA	0.493331	0.815423	-0.266667	0.266667
198	trimethoprim__dfrB2	intI1	0.500268	0.823487	-0.259416	0.259416
24	multidrug__RanA	tnpA	0.504597	0.823502	-0.256892	0.256892
321	mupirocin__Bifidobacteria intrinsic ileS conferring resistance to mupirocin	tnpA	0.506811	0.823502	-0.255604	0.255604
360	multidrug__mexQ	tnpA	0.506811	0.823502	-0.255604	0.255604
150	macrolide-lincosamide-streptogramin__macB	tnpA	0.514674	0.823502	-0.251048	0.251048
163	novobiocin__novA	tnpA	0.514674	0.823502	-0.251048	0.251048
171	novobiocin__novA	tnpA	0.514674	0.823502	-0.251048	0.251048
2	bacitracin__bacA	tnpA	0.514689	0.823502	-0.25104	0.25104
192	trimethoprim__dfrB2	tnpA	0.520635	0.824304	-0.25	0.25
248	beta_lactam__CRD3-1	qacEdelta	0.525493	0.824304	-0.244824	0.244824
249	beta_lactam__CRD3-1	qacEdelta	0.525493	0.824304	-0.244824	0.244824
257	beta_lactam__CRD3-1	qacEdelta	0.525493	0.824304	-0.244824	0.244824
259	beta_lactam__CRD3-1	qacEdelta	0.525493	0.824304	-0.244824	0.244824
158	macrolide-lincosamide-streptogramin__macB	intI1	0.529241	0.82694	0.24268	0.24268
187	trimethoprim__dfrB2	tniA	0.536503	0.834263	-0.238542	0.238542
325	mupirocin__Bifidobacteria intrinsic ileS conferring resistance to mupirocin	qacEdelta	0.5381	0.834263	-0.237635	0.237635
45	polymyxin__ugd	qacEdelta	0.55565	0.85061	0.227734	0.227734
3	bacitracin__bacA	tnpA	0.558846	0.85061	0.225943	0.225943
11	bacitracin__bacA	tnpA	0.558846	0.85061	0.225943	0.225943
104	multidrug__mexK	tnpA	0.569158	0.85061	0.220193	0.220193
180	novobiocin__novA	tnpA	0.571145	0.85061	-0.219089	0.219089
8	bacitracin__bacA	qacEdelta	0.572039	0.85061	-0.218593	0.218593
9	bacitracin__bacA	qacEdelta	0.572039	0.85061	-0.218593	0.218593
17	bacitracin__bacA	qacEdelta	0.572039	0.85061	-0.218593	0.218593
19	bacitracin__bacA	qacEdelta	0.572039	0.85061	-0.218593	0.218593
110	multidrug__mexK	tnpA	0.573875	0.85061	0.217575	0.217575
153	macrolide-lincosamide-streptogramin__macB	tnpA	0.580941	0.85061	0.216667	0.216667
194	trimethoprim__dfrB2	tnpA	0.580941	0.85061	-0.216667	0.216667
148	macrolide-lincosamide-streptogramin__macB	qacEdelta	0.587878	0.85061	0.209849	0.209849
149	macrolide-lincosamide-streptogramin__macB	qacEdelta	0.587878	0.85061	0.209849	0.209849
157	macrolide-lincosamide-streptogramin__macB	qacEdelta	0.587878	0.85061	0.209849	0.209849
159	macrolide-lincosamide-streptogramin__macB	qacEdelta	0.587878	0.85061	0.209849	0.209849
283	polymyxin__rosA	tnpA	0.589047	0.85061	-0.209207	0.209207
291	polymyxin__rosA	tnpA	0.589047	0.85061	-0.209207	0.209207
390	multidrug__MexB	tnpA	0.589047	0.85061	0.209207	0.209207
40	multidrug__RanA	tnpA	0.604372	0.8696	-0.200832	0.200832
308	rifamycin__rphB	qacEdelta	0.636287	0.89893	0.183618	0.183618
309	rifamycin__rphB	qacEdelta	0.636287	0.89893	0.183618	0.183618
317	rifamycin__rphB	qacEdelta	0.636287	0.89893	0.183618	0.183618
319	rifamycin__rphB	qacEdelta	0.636287	0.89893	0.183618	0.183618
221	polymyxin__rosB	tnpA	0.63824	0.89893	-0.182574	0.182574
340	mupirocin__Bifidobacteria intrinsic ileS conferring resistance to mupirocin	tnpA	0.63824	0.89893	-0.182574	0.182574
252	beta_lactam__CRD3-1	tnpA	0.64364	0.903354	-0.183333	0.183333
83	multidrug__msbA	tnpA	0.651084	0.907434	-0.175734	0.175734
91	multidrug__msbA	tnpA	0.651084	0.907434	-0.175734	0.175734
190	trimethoprim__dfrB2	tnpA	0.666905	0.919167	0.167365	0.167365
386	multidrug__MexB	tnpA	0.666905	0.919167	0.167365	0.167365
126	multidrug__MexF	tnpA	0.666905	0.919167	-0.167365	0.167365
260	beta_lactam__CRD3-1	tnpA	0.672697	0.919167	-0.164317	0.164317
13	bacitracin__bacA	tnpA	0.677745	0.919167	-0.166667	0.166667
233	polymyxin__rosB	tnpA	0.677745	0.919167	-0.166667	0.166667
333	mupirocin__Bifidobacteria intrinsic ileS conferring resistance to mupirocin	tnpA	0.677745	0.919167	-0.166667	0.166667
230	polymyxin__rosB	tnpA	0.698884	0.919167	0.150629	0.150629
306	rifamycin__rphB	tnpA	0.698884	0.919167	0.150629	0.150629
27	multidrug__RanA	tniA	0.70627	0.919167	-0.146795	0.146795
164	novobiocin__novA	tnpA	0.70627	0.919167	-0.146795	0.146795
227	polymyxin__rosB	tniA	0.70627	0.919167	-0.146795	0.146795
154	macrolide-lincosamide-streptogramin__macB	tnpA	0.708069	0.919167	0.15	0.15
43	polymyxin__ugd	tnpA	0.715032	0.919167	0.142261	0.142261
51	polymyxin__ugd	tnpA	0.715032	0.919167	0.142261	0.142261
344	multidrug__mexQ	tnpA	0.724029	0.919167	-0.13762	0.13762
55	polymyxin__ugd	qacEdelta	0.725369	0.919167	0.136931	0.136931
56	polymyxin__ugd	IS91	0.725369	0.919167	0.136931	0.136931
95	multidrug__msbA	qacEdelta	0.725369	0.919167	0.136931	0.136931
96	multidrug__msbA	IS91	0.725369	0.919167	0.136931	0.136931
115	multidrug__mexK	qacEdelta	0.725369	0.919167	0.136931	0.136931
116	multidrug__mexK	IS91	0.725369	0.919167	0.136931	0.136931
155	macrolide-lincosamide-streptogramin__macB	qacEdelta	0.725369	0.919167	-0.136931	0.136931
156	macrolide-lincosamide-streptogramin__macB	IS91	0.725369	0.919167	-0.136931	0.136931
315	rifamycin__rphB	qacEdelta	0.725369	0.919167	0.136931	0.136931
316	rifamycin__rphB	IS91	0.725369	0.919167	0.136931	0.136931
355	multidrug__mexQ	qacEdelta	0.725369	0.919167	-0.136931	0.136931
356	multidrug__mexQ	IS91	0.725369	0.919167	-0.136931	0.136931
30	multidrug__RanA	tnpA	0.731279	0.919167	-0.133892	0.133892
245	beta_lactam__CRD3-1	qacEdelta	0.741369	0.919167	0.128719	0.128719
100	multidrug__msbA	tnpA	0.743162	0.919167	0.127802	0.127802
341	multidrug__mexQ	tnpA	0.743162	0.919167	-0.127802	0.127802
14	bacitracin__bacA	tnpA	0.743541	0.919167	-0.133333	0.133333
92	multidrug__msbA	tnpA	0.743541	0.919167	0.133333	0.133333
253	beta_lactam__CRD3-1	tnpA	0.743541	0.919167	-0.133333	0.133333
246	beta_lactam__CRD3-1	tnpA	0.747618	0.919167	-0.125524	0.125524
286	polymyxin__rosA	tnpA	0.747618	0.919167	-0.125524	0.125524
88	multidrug__msbA	qacEdelta	0.753717	0.919167	0.122412	0.122412
89	multidrug__msbA	qacEdelta	0.753717	0.919167	0.122412	0.122412
97	multidrug__msbA	qacEdelta	0.753717	0.919167	0.122412	0.122412
99	multidrug__msbA	qacEdelta	0.753717	0.919167	0.122412	0.122412
203	aminoglycoside__AAC(6')-IIa	tnpA	0.764045	0.923317	-0.117156	0.117156
211	aminoglycoside__AAC(6')-IIa	tnpA	0.764045	0.923317	-0.117156	0.117156
350	multidrug__mexQ	tnpA	0.764045	0.923317	-0.117156	0.117156
362	rifamycin__arr-1	tnpA	0.770047	0.927767	0.114109	0.114109
87	multidrug__msbA	tniA	0.777967	0.93003	0.110096	0.110096
160	macrolide-lincosamide-streptogramin__macB	tnpA	0.779057	0.93003	-0.109545	0.109545
5	bacitracin__bacA	qacEdelta	0.780299	0.93003	-0.108916	0.108916
228	polymyxin__rosB	qacEdelta	0.788201	0.93003	-0.104925	0.104925
229	polymyxin__rosB	qacEdelta	0.788201	0.93003	-0.104925	0.104925
237	polymyxin__rosB	qacEdelta	0.788201	0.93003	-0.104925	0.104925
239	polymyxin__rosB	qacEdelta	0.788201	0.93003	-0.104925	0.104925
266	macrolide-lincosamide-streptogramin__vat(F)	tnpA	0.797139	0.931792	0.100419	0.100419
12	bacitracin__bacA	tnpA	0.809981	0.931792	-0.1	0.1
234	polymyxin__rosB	tnpA	0.809981	0.931792	-0.1	0.1
254	beta_lactam__CRD3-1	tnpA	0.809981	0.931792	-0.1	0.1
23	multidrug__RanA	tnpA	0.813794	0.931792	0.092051	0.092051
31	multidrug__RanA	tnpA	0.813794	0.931792	0.092051	0.092051
263	macrolide-lincosamide-streptogramin__vat(F)	tnpA	0.813794	0.931792	0.092051	0.092051
271	macrolide-lincosamide-streptogramin__vat(F)	tnpA	0.813794	0.931792	0.092051	0.092051
167	novobiocin__novA	tniA	0.814401	0.931792	-0.091747	0.091747
22	multidrug__RanA	tnpA	0.815318	0.931792	-0.0912871	0.0912871
162	novobiocin__novA	tnpA	0.815318	0.931792	0.0912871	0.0912871
250	beta_lactam__CRD3-1	tnpA	0.830515	0.943612	0.0836827	0.0836827
327	mupirocin__Bifidobacteria intrinsic ileS conferring resistance to mupirocin	tniA	0.832738	0.943612	-0.0825723	0.0825723
347	multidrug__mexQ	tniA	0.832738	0.943612	-0.0825723	0.0825723
145	macrolide-lincosamide-streptogramin__macB	qacEdelta	0.839472	0.945884	0.0792118	0.0792118
385	multidrug__MexB	qacEdelta	0.839472	0.945884	0.0792118	0.0792118
332	mupirocin__Bifidobacteria intrinsic ileS conferring resistance to mupirocin	tnpA	0.843182	0.946988	-0.0833333	0.0833333
184	trimethoprim__dfrB2	tnpA	0.851145	0.946988	-0.0733976	0.0733976
224	polymyxin__rosB	tnpA	0.851145	0.946988	0.0733976	0.0733976
141	macrolide-lincosamide-streptogramin__macB	tnpA	0.851885	0.946988	-0.0730297	0.0730297
323	mupirocin__Bifidobacteria intrinsic ileS conferring resistance to mupirocin	tnpA	0.864127	0.946988	0.0669462	0.0669462
331	mupirocin__Bifidobacteria intrinsic ileS conferring resistance to mupirocin	tnpA	0.864127	0.946988	0.0669462	0.0669462
303	rifamycin__rphB	tnpA	0.864127	0.946988	-0.0669462	0.0669462
311	rifamycin__rphB	tnpA	0.864127	0.946988	-0.0669462	0.0669462
383	multidrug__MexB	tnpA	0.864127	0.946988	-0.0669462	0.0669462
391	multidrug__MexB	tnpA	0.864127	0.946988	-0.0669462	0.0669462
33	multidrug__RanA	tnpA	0.880093	0.95403	0.0666667	0.0666667
93	multidrug__msbA	tnpA	0.880093	0.95403	0.0666667	0.0666667
94	multidrug__msbA	tnpA	0.880093	0.95403	0.0666667	0.0666667
232	polymyxin__rosB	tnpA	0.880093	0.95403	-0.0666667	0.0666667
66	multidrug__MuxB	tnpA	0.897928	0.967043	0.0502096	0.0502096
98	multidrug__msbA	intI1	0.897928	0.967043	0.0502096	0.0502096
205	aminoglycoside__AAC(6')-IIa	qacEdelta	0.89935	0.967043	0.0495074	0.0495074
144	macrolide-lincosamide-streptogramin__macB	tnpA	0.906711	0.970243	0.0458735	0.0458735
182	trimethoprim__dfrB2	tnpA	0.907177	0.970243	-0.0456435	0.0456435
34	multidrug__RanA	tnpA	0.911618	0.970701	0.05	0.05
170	novobiocin__novA	tnpA	0.914886	0.970701	-0.0418414	0.0418414
238	polymyxin__rosB	intI1	0.914886	0.970701	-0.0418414	0.0418414
81	multidrug__msbA	tnpA	0.925695	0.979572	0.0365148	0.0365148
305	rifamycin__rphB	qacEdelta	0.939531	0.980492	0.0297044	0.0297044
32	multidrug__RanA	tnpA	0.948391	0.980492	0.0333333	0.0333333
334	mupirocin__Bifidobacteria intrinsic ileS conferring resistance to mupirocin	tnpA	0.948391	0.980492	-0.0333333	0.0333333
38	multidrug__RanA	intI1	0.948884	0.980492	0.0251048	0.0251048
63	multidrug__MuxB	tnpA	0.948884	0.980492	-0.0251048	0.0251048
71	multidrug__MuxB	tnpA	0.948884	0.980492	-0.0251048	0.0251048
166	novobiocin__novA	tnpA	0.948884	0.980492	0.0251048	0.0251048
370	rifamycin__arr-1	tnpA	0.948884	0.980492	0.0251048	0.0251048
142	macrolide-lincosamide-streptogramin__macB	tnpA	0.953528	0.980492	0.0228218	0.0228218
342	multidrug__mexQ	tnpA	0.953528	0.980492	0.0228218	0.0228218
322	mupirocin__Bifidobacteria intrinsic ileS conferring resistance to mupirocin	tnpA	0.953528	0.980492	-0.0228218	0.0228218
200	trimethoprim__dfrB2	tnpA	0.962817	0.984979	-0.0182574	0.0182574
21	multidrug__RanA	tnpA	0.962817	0.984979	0.0182574	0.0182574
147	macrolide-lincosamide-streptogramin__macB	tniA	0.981311	0.997922	-0.0091747	0.0091747
86	multidrug__msbA	tnpA	0.982953	0.997922	-0.00836827	0.00836827
330	mupirocin__Bifidobacteria intrinsic ileS conferring resistance to mupirocin	tnpA	0.982953	0.997922	-0.00836827	0.00836827
186	trimethoprim__dfrB2	tnpA	1	1	0	0
240	polymyxin__rosB	tnpA	1	1	0	0
255	beta_lactam__CRD3-1	qacEdelta	1	1	0	0
256	beta_lactam__CRD3-1	IS91	1	1	0	0
375	rifamycin__arr-1	qacEdelta	1	1	0	0
376	rifamycin__arr-1	IS91	1	1	0	0
